# Supplementary material for: 2,4,6-Tris(1-oxo-2-pyridylsulfanylmeth­yl)mesitylene methanol solvate
Source: Acta Crystallogr Sect E Struct Rep Online. 2008 May 10;64(Pt 6):o1036–7. doi: 10.1107/S1600536808013081 (PMC2961605; doi:10.1107/S1600536808013081)
Supplement: Supplementary file 1 [file e-64-o1036-sup1.cif]

##############################################################################
###                                                                        ###
###        Electronic paper (Acta Crystallographica Section E)             ###
###                                                                        ###
##############################################################################
#                                                                            #
# This CIF contains the data in a paper accepted for publication in Acta     #
# Crystallographica Section E. It conforms to the requirements of Notes      #
# for Authors for Section E, and has been peer reviewed under the auspices   #
# of the IUCr Commission on Journals.                                        #
#                                                                            #
# Full details of the Crystallographic Information File format               #
# are given in the paper "The Crystallographic Information File (CIF):       #
# a New Standard Archive File for Crystallography" by S. R. Hall, F. H.      #
# Allen and I. D. Brown [Acta Cryst. (1991), A47, 655-685].                  #
#                                                                            #
# The current version of the core CIF dictionary is obtainable from          #
# ftp://ftp.iucr.org/pub/cif_core.dic. The current version number is 2.4.    #
#                                                                            #
# Software is freely available for graphical display of the structure(s) in  #
# this CIF.  For information consult the CIF home page http://www.iucr.org/  #
# cif/home.html                                                              #
#                                                                            #
# This file may be used for bona fide research purposes within the           #
# scientific community so long as proper attribution is given to the journal # 
# article from which it was obtained.                                        #
#                                                                            #
##############################################################################
                                             
data_global
_audit_creation_method     'WinGX routine CIF_UPDATE'
_audit_conform_dict_name     cif_core.dic
_audit_conform_dict_version     2.3
_journal_date_recd_electronic     2008-05-01
_journal_date_accepted     2008-05-03
_journal_name_full     'Acta Crystallographica, Section E'
_journal_year     2008
_journal_volume     64
_journal_issue      6
_journal_page_first     o1036
_journal_page_last     o1037
_journal_paper_category     QO
_journal_coeditor_code     AT2565
_publ_contact_author_name     'Ravindran Durai Nayagam, B'
_publ_contact_author_address
;
Department of Chemistry
Popes college
Sawyerpuram 628251
Tamilnadu
India
;
_publ_contact_author_email     'b_ravidurai@yahoo.com'
_publ_contact_author_fax     ?
_publ_contact_author_phone     '+91944329038'
_publ_section_title
;
2,4,6-Tris(1-oxo-2-pyridylsulfanylmethyl)mesitylene methanol solvate
;
loop_
    _publ_author_name
    _publ_author_address
    'Ravindran Durai Nayagam, B.'
;
Department of Chemistry
Popes College
Sawyerpuram 628 251
Tamil Nadu
India
;
    'Samuel Robinson Jebas'
;
Department of Physics
Karunya University
Karunya Nagar
Coimbatore 641 114
India
;
    'Ravi Samuelraj, C.'
;
Department of Chemistry
Popes College
Sawyerpuram 628 251
Tamil Nadu
India
;
    'Dieter Schollmeyer'
;
Institut f\"ur Organische Chemie
Universit\"at Mainz
Duesbergweg 10-14
55099 Mainz
Germany
;
data_I
_audit_creation_method     'WinGX routine CIF_UPDATE'
_chemical_name_systematic
;
2,4,6-Tris(1-oxo-2-pyridylsulfanylmethyl)mesitylene methanol solvate
;
_chemical_name_common
;
;
_chemical_formula_moiety     'C27 H27 N3 O3 S3, C H4 O'
_chemical_formula_sum     'C28 H31 N3 O4 S3'
_chemical_formula_iupac     'C27 H27 N3 O3 S3, C H4 O'
_chemical_formula_weight     569.74
_symmetry_cell_setting     monoclinic
_symmetry_space_group_name_H-M     'P 21/c'
_symmetry_space_group_name_Hall     '-P 2ybc'
loop_
    _symmetry_equiv_pos_as_xyz
    'x, y, z'
    '-x, y+1/2, -z+1/2'
    '-x, -y, -z'
    'x, -y-1/2, z-1/2'
_cell_length_a     11.9644(17)
_cell_length_b     14.9129(8)
_cell_length_c     15.467(2)
_cell_angle_alpha     90
_cell_angle_beta     91.733(7)
_cell_angle_gamma     90
_cell_volume     2758.4(6)
_cell_formula_units_Z     4
_cell_measurement_reflns_used     25
_cell_measurement_theta_min     61
_cell_measurement_theta_max     69
_cell_measurement_temperature     298(2)
_exptl_crystal_description     Block
_exptl_crystal_colour     colourless
_exptl_crystal_size_max     0.52
_exptl_crystal_size_mid     0.42
_exptl_crystal_size_min     0.06
_exptl_crystal_density_diffrn     1.372
_exptl_crystal_density_method     'not measured'
_exptl_crystal_F_000     1200
_exptl_absorpt_coefficient_mu     2.782
_exptl_absorpt_correction_type     psi-scan
_exptl_absorpt_process_details     '(North <i>et al.</i>,  1968)'
_exptl_absorpt_correction_T_min     0.2957
_exptl_absorpt_correction_T_max     0.8421
_diffrn_radiation_type     CuK\a
_diffrn_radiation_wavelength     1.54178
_diffrn_radiation_monochromator     graphite
_diffrn_measurement_device_type     'Enraf--Nonius CAD-4'
_diffrn_measurement_device     '\k-geometry diffractometer'
_diffrn_measurement_method     \w/2\q
_diffrn_detector_area_resol_mean     ?
_diffrn_reflns_number     5226
_diffrn_reflns_av_R_equivalents     0
_diffrn_reflns_theta_min     3.7
_diffrn_reflns_theta_max     69.92
_diffrn_reflns_theta_full     69.92
_diffrn_measured_fraction_theta_max     0.999
_diffrn_measured_fraction_theta_full     0.999
_diffrn_reflns_limit_h_min     0
_diffrn_reflns_limit_h_max     14
_diffrn_reflns_limit_k_min     -18
_diffrn_reflns_limit_k_max     0
_diffrn_reflns_limit_l_min     -18
_diffrn_reflns_limit_l_max     18
_diffrn_standards_number     3
_diffrn_standards_interval_count     ?
_diffrn_standards_interval_time     60
_diffrn_standards_decay_%     3
_reflns_number_total     5226
_reflns_number_gt     4156
_reflns_threshold_expression     I>2\s(I)
_refine_ls_structure_factor_coef     Fsqd
_refine_ls_matrix_type     full
_refine_ls_R_factor_gt     0.0508
_refine_ls_wR_factor_ref     0.1504
_refine_ls_goodness_of_fit_ref     1.085
_refine_ls_restrained_S_all     1.116
_refine_ls_number_reflns     5226
_refine_ls_number_parameters     347
_refine_ls_number_restraints     12
_refine_ls_hydrogen_treatment     constr
_refine_ls_weighting_scheme     calc
_refine_ls_weighting_details
         'calc w=1/[\s^2^(Fo^2^)+(0.0834P)^2^+0.7123P] where P=(Fo^2^+2Fc^2^)/3'
_refine_ls_shift/su_max     0.001
_refine_diff_density_max     0.485
_refine_diff_density_min     -0.321
_refine_ls_extinction_method     none
loop_
    _atom_type_symbol
    _atom_type_description
    _atom_type_scat_dispersion_real
    _atom_type_scat_dispersion_imag
    _atom_type_scat_source
    C C 0.0181 0.0091 'International Tables Vol C Tables 4.2.6.8 and 6.1.1.4'
    H H 0 0 'International Tables Vol C Tables 4.2.6.8 and 6.1.1.4'
    N N 0.0311 0.018 'International Tables Vol C Tables 4.2.6.8 and 6.1.1.4'
    O O 0.0492 0.0322 'International Tables Vol C Tables 4.2.6.8 and 6.1.1.4'
    S S 0.3331 0.5567 'International Tables Vol C Tables 4.2.6.8 and 6.1.1.4'
_computing_data_collection     'CAD-4 Software (Enraf--Nonius, 1989)'
_computing_cell_refinement     'CAD-4 Software (Enraf--Nonius, 1989)'
_computing_data_reduction     'CAD-4 Software (Enraf--Nonius, 1989)'
_computing_structure_solution     'SHELXS97 (Sheldrick, 2008)'
_computing_structure_refinement     'SHELXL97 (Sheldrick, 2008)'
_computing_molecular_graphics     'SHELXTL (Sheldrick, 2008)'
_computing_publication_material     'SHELXL97 (Sheldrick, 2008)'
loop_
    _atom_site_type_symbol
    _atom_site_label
    _atom_site_fract_x
    _atom_site_fract_y
    _atom_site_fract_z
    _atom_site_U_iso_or_equiv
    _atom_site_adp_type
    _atom_site_calc_flag
    _atom_site_refinement_flags
    _atom_site_occupancy
    _atom_site_disorder_assembly
    _atom_site_disorder_group
    C C1 0.3585(2) 0.25409(17) -0.03619(16) 0.0411(6) Uani d . 1 . .
    C C2 0.4031(2) 0.2831(2) -0.11233(17) 0.0509(7) Uani d . 1 . .
    H H2 0.4415 0.3372 -0.114 0.061 Uiso calc R 1 . .
    C C3 0.3906(3) 0.2318(2) -0.18594(19) 0.0595(8) Uani d . 1 . .
    H H3 0.4189 0.2516 -0.2379 0.071 Uiso calc R 1 . .
    C C4 0.3357(3) 0.1508(2) -0.1818(2) 0.0627(8) Uani d . 1 . .
    H H4 0.3283 0.1149 -0.2307 0.075 Uiso calc R 1 . .
    C C5 0.2921(3) 0.1234(2) -0.1054(2) 0.0593(8) Uani d . 1 . .
    H H5 0.2552 0.0686 -0.1028 0.071 Uiso calc R 1 . .
    N N6 0.30179(19) 0.17480(15) -0.03383(15) 0.0475(5) Uani d . 1 . .
    O O7 0.2579(2) 0.15045(15) 0.03880(14) 0.0660(6) Uani d . 1 . .
    S S8 0.36161(6) 0.30782(4) 0.06449(4) 0.04599(19) Uani d . 1 . .
    C C9 0.4460(2) 0.40587(17) 0.04115(15) 0.0442(6) Uani d . 1 . .
    H H9A 0.5203 0.3879 0.0245 0.053 Uiso calc R 1 . .
    H H9B 0.4117 0.4404 -0.0057 0.053 Uiso calc R 1 . .
    C C10 0.4525(2) 0.46111(16) 0.12348(15) 0.0380(5) Uani d . 1 . .
    C C11 0.3677(2) 0.52357(17) 0.13909(16) 0.0407(5) Uani d . 1 . .
    C C12 0.3725(2) 0.57310(16) 0.21599(16) 0.0401(5) Uani d . 1 . .
    C C13 0.4580(2) 0.55854(16) 0.27863(16) 0.0401(5) Uani d . 1 . .
    C C14 0.5453(2) 0.49992(16) 0.25966(15) 0.0384(5) Uani d . 1 . .
    C C15 0.5413(2) 0.44950(16) 0.18286(15) 0.0384(5) Uani d . 1 . .
    C C16 0.2719(3) 0.5372(2) 0.07464(19) 0.0551(7) Uani d . 1 . .
    H H16A 0.2881 0.5871 0.0378 0.083 Uiso calc R 1 . .
    H H16B 0.2047 0.5491 0.1049 0.083 Uiso calc R 1 . .
    H H16C 0.2621 0.4841 0.0401 0.083 Uiso calc R 1 . .
    C C17 0.4548(3) 0.6036(2) 0.36637(19) 0.0588(8) Uani d . 1 . .
    H H17A 0.4966 0.6585 0.3652 0.088 Uiso calc R 1 . .
    H H17B 0.487 0.5645 0.4096 0.088 Uiso calc R 1 . .
    H H17C 0.3786 0.6164 0.3799 0.088 Uiso calc R 1 . .
    C C18 0.6333(3) 0.3827(2) 0.16668(19) 0.0535(7) Uani d . 1 . .
    H H18A 0.6067 0.3384 0.126 0.08 Uiso calc R 1 . .
    H H18B 0.6552 0.354 0.2201 0.08 Uiso calc R 1 . .
    H H18C 0.6964 0.4133 0.1437 0.08 Uiso calc R 1 . .
    C C19 0.2853(2) 0.64413(18) 0.2303(2) 0.0489(6) Uani d . 1 . .
    H H19A 0.2688 0.6758 0.1766 0.059 Uiso calc R 1 . .
    H H19B 0.313 0.6872 0.2728 0.059 Uiso calc R 1 . .
    S S20 0.15895(7) 0.59076(5) 0.26844(6) 0.0598(2) Uani d . 1 . .
    C C21 0.0714(2) 0.6832(2) 0.2755(2) 0.0534(7) Uani d . 1 . .
    C C22 0.0959(3) 0.7726(2) 0.2634(2) 0.0627(8) Uani d . 1 . .
    H H22 0.167 0.7891 0.2465 0.075 Uiso calc R 1 . .
    C C23 0.0164(3) 0.8378(3) 0.2760(3) 0.0754(10) Uani d . 1 . .
    H H23 0.0333 0.898 0.2674 0.09 Uiso calc R 1 . .
    C C24 -0.0876(3) 0.8128(3) 0.3012(3) 0.0837(12) Uani d . 1 . .
    H H24 -0.1412 0.8561 0.3121 0.1 Uiso calc R 1 . .
    C C25 -0.1127(3) 0.7240(3) 0.3104(3) 0.0831(12) Uani d . 1 . .
    H H25 -0.1841 0.7072 0.3263 0.1 Uiso calc R 1 . .
    N N26 -0.0351(2) 0.6605(2) 0.29666(19) 0.0687(8) Uani d . 1 . .
    O O27 -0.0591(2) 0.57455(19) 0.3027(2) 0.0984(10) Uani d . 1 . .
    C C28 0.6442(2) 0.49055(18) 0.32203(17) 0.0450(6) Uani d . 1 . .
    H H28A 0.6531 0.5448 0.3561 0.054 Uiso calc R 1 . .
    H H28B 0.712 0.4813 0.2903 0.054 Uiso calc R 1 . .
    S S29 0.62016(6) 0.39480(5) 0.39312(5) 0.0517(2) Uani d . 1 . .
    C C30 0.7555(2) 0.37491(19) 0.43343(17) 0.0475(6) Uani d . 1 . .
    C C31 0.8492(3) 0.4281(2) 0.4247(2) 0.0604(8) Uani d . 1 . .
    H H31 0.8431 0.4844 0.3993 0.073 Uiso calc R 1 . .
    C C32 0.9529(3) 0.3962(3) 0.4545(3) 0.0771(10) Uani d . 1 . .
    H H32 1.0171 0.4301 0.4475 0.093 Uiso calc R 1 . .
    C C33 0.9589(4) 0.3142(3) 0.4943(3) 0.0871(13) Uani d . 1 . .
    H H33 1.0278 0.2922 0.5142 0.104 Uiso calc R 1 . .
    C C34 0.8648(4) 0.2647(3) 0.5050(2) 0.0772(11) Uani d . 1 . .
    H H34 0.8701 0.2094 0.5327 0.093 Uiso calc R 1 . .
    N N35 0.7633(2) 0.29458(17) 0.47588(16) 0.0572(6) Uani d . 1 . .
    O O36 0.6727(2) 0.24782(16) 0.48565(16) 0.0756(7) Uani d . 1 . .
    O O1L -0.1572(5) 0.5507(4) 0.1374(4) 0.205(2) Uani d U 1 . .
    H H1L -0.12 0.5136 0.1649 0.308 Uiso calc R 1 . .
    C C2L -0.0867(7) 0.5996(6) 0.0829(5) 0.189(3) Uani d U 1 . .
    H H2LA -0.0521 0.6478 0.115 0.284 Uiso calc R 1 . .
    H H2LB -0.1301 0.6237 0.0351 0.284 Uiso calc R 1 . .
    H H2LC -0.03 0.5606 0.0615 0.284 Uiso calc R 1 . .
loop_
    _atom_site_aniso_label
    _atom_site_aniso_U_11
    _atom_site_aniso_U_22
    _atom_site_aniso_U_33
    _atom_site_aniso_U_12
    _atom_site_aniso_U_13
    _atom_site_aniso_U_23
    C1 0.0480(14) 0.0322(12) 0.0432(13) 0.0010(10) 0.0013(11) -0.0040(10)
    C2 0.0599(16) 0.0485(16) 0.0447(14) -0.0036(13) 0.0087(12) -0.0060(12)
    C3 0.0659(19) 0.066(2) 0.0471(15) 0.0032(16) 0.0085(14) -0.0108(14)
    C4 0.0639(18) 0.065(2) 0.0594(18) 0.0085(16) -0.0044(15) -0.0287(16)
    C5 0.0639(18) 0.0428(16) 0.071(2) -0.0009(14) -0.0044(15) -0.0194(14)
    N6 0.0517(12) 0.0371(12) 0.0536(13) -0.0005(10) 0.0007(10) -0.0030(10)
    O7 0.0869(16) 0.0497(12) 0.0620(13) -0.0199(11) 0.0136(12) 0.0040(10)
    S8 0.0649(4) 0.0383(3) 0.0351(3) -0.0115(3) 0.0081(3) -0.0010(2)
    C9 0.0598(16) 0.0381(14) 0.0352(12) -0.0108(12) 0.0078(11) -0.0017(10)
    C10 0.0494(14) 0.0304(12) 0.0346(12) -0.0079(10) 0.0060(10) 0.0004(9)
    C11 0.0465(13) 0.0332(12) 0.0425(13) -0.0049(10) 0.0034(11) 0.0048(10)
    C12 0.0450(13) 0.0290(12) 0.0467(13) -0.0001(10) 0.0082(11) 0.0028(10)
    C13 0.0497(14) 0.0294(12) 0.0416(13) 0.0001(10) 0.0079(11) -0.0017(10)
    C14 0.0464(13) 0.0305(12) 0.0384(12) -0.0026(10) 0.0037(10) 0.0024(10)
    C15 0.0477(13) 0.0293(12) 0.0387(12) -0.0008(10) 0.0094(10) 0.0007(9)
    C16 0.0574(17) 0.0541(17) 0.0534(16) 0.0011(14) -0.0053(13) 0.0049(13)
    C17 0.074(2) 0.0518(17) 0.0513(16) 0.0057(15) 0.0062(14) -0.0164(13)
    C18 0.0585(17) 0.0464(16) 0.0557(16) 0.0127(13) 0.0063(13) -0.0059(13)
    C19 0.0485(14) 0.0331(13) 0.0655(17) 0.0037(11) 0.0095(13) 0.0016(12)
    S20 0.0567(4) 0.0417(4) 0.0823(5) 0.0054(3) 0.0209(4) 0.0093(3)
    C21 0.0492(15) 0.0523(17) 0.0592(17) 0.0065(13) 0.0094(13) 0.0061(13)
    C22 0.0565(17) 0.0502(17) 0.082(2) 0.0055(14) 0.0066(16) 0.0005(16)
    C23 0.073(2) 0.054(2) 0.100(3) 0.0166(18) 0.006(2) 0.0046(19)
    C24 0.074(2) 0.078(3) 0.099(3) 0.032(2) 0.014(2) 0.010(2)
    C25 0.0563(19) 0.096(3) 0.099(3) 0.020(2) 0.0250(19) 0.020(2)
    N26 0.0583(15) 0.0674(18) 0.0815(19) 0.0050(14) 0.0231(14) 0.0188(15)
    O27 0.0813(18) 0.0709(17) 0.146(3) -0.0036(14) 0.0488(18) 0.0273(17)
    C28 0.0495(14) 0.0383(14) 0.0471(14) -0.0038(11) -0.0007(12) 0.0030(11)
    S29 0.0522(4) 0.0503(4) 0.0524(4) -0.0049(3) -0.0013(3) 0.0111(3)
    C30 0.0598(16) 0.0425(14) 0.0399(13) 0.0037(12) -0.0041(12) -0.0029(11)
    C31 0.0605(18) 0.0562(18) 0.0639(18) -0.0008(15) -0.0104(15) -0.0032(15)
    C32 0.058(2) 0.085(3) 0.087(3) 0.0017(18) -0.0141(18) -0.015(2)
    C33 0.080(3) 0.092(3) 0.087(3) 0.030(2) -0.032(2) -0.016(2)
    C34 0.101(3) 0.066(2) 0.064(2) 0.025(2) -0.022(2) 0.0010(17)
    N35 0.0801(18) 0.0444(14) 0.0467(13) 0.0080(13) -0.0035(12) 0.0002(11)
    O36 0.0988(18) 0.0528(14) 0.0755(15) -0.0065(13) 0.0083(14) 0.0178(12)
    O1L 0.213(4) 0.187(4) 0.214(4) -0.065(4) -0.012(3) -0.012(3)
    C2L 0.178(5) 0.210(5) 0.179(5) -0.041(4) -0.017(4) 0.006(4)
_geom_special_details
;
All e.s.d.'s (except the e.s.d. in the dihedral angle between two l.s. planes)
are estimated using the full covariance matrix. The cell e.s.d.'s are taken
into account individually in the estimation of e.s.d.'s in distances, angles
and torsion angles; correlations between e.s.d.'s in cell parameters are only
used when they are defined by crystal symmetry. An approximate (isotropic)
treatment of cell e.s.d.'s is used for estimating e.s.d.'s involving l.s.
planes.
;
loop_
    _geom_bond_atom_site_label_1
    _geom_bond_atom_site_label_2
    _geom_bond_site_symmetry_2
    _geom_bond_distance
    _geom_bond_publ_flag
    C1 N6 . 1.364(3) ?
    C1 C2 . 1.377(4) ?
    C1 S8 . 1.751(2) ?
    C2 C3 . 1.376(4) ?
    C2 H2 . 0.93 ?
    C3 C4 . 1.377(5) ?
    C3 H3 . 0.93 ?
    C4 C5 . 1.368(5) ?
    C4 H4 . 0.93 ?
    C5 N6 . 1.349(4) ?
    C5 H5 . 0.93 ?
    N6 O7 . 1.306(3) ?
    S8 C9 . 1.820(3) ?
    C9 C10 . 1.517(3) ?
    C9 H9A . 0.97 ?
    C9 H9B . 0.97 ?
    C10 C15 . 1.394(4) ?
    C10 C11 . 1.404(4) ?
    C11 C12 . 1.400(4) ?
    C11 C16 . 1.510(4) ?
    C12 C13 . 1.404(4) ?
    C12 C19 . 1.508(3) ?
    C13 C14 . 1.400(3) ?
    C13 C17 . 1.516(4) ?
    C14 C15 . 1.406(3) ?
    C14 C28 . 1.510(3) ?
    C15 C18 . 1.511(4) ?
    C16 H16A . 0.96 ?
    C16 H16B . 0.96 ?
    C16 H16C . 0.96 ?
    C17 H17A . 0.96 ?
    C17 H17B . 0.96 ?
    C17 H17C . 0.96 ?
    C18 H18A . 0.96 ?
    C18 H18B . 0.96 ?
    C18 H18C . 0.96 ?
    C19 S20 . 1.822(3) ?
    C19 H19A . 0.97 ?
    C19 H19B . 0.97 ?
    S20 C21 . 1.737(3) ?
    C21 N26 . 1.368(4) ?
    C21 C22 . 1.378(4) ?
    C22 C23 . 1.379(4) ?
    C22 H22 . 0.93 ?
    C23 C24 . 1.368(5) ?
    C23 H23 . 0.93 ?
    C24 C25 . 1.366(6) ?
    C24 H24 . 0.93 ?
    C25 N26 . 1.348(5) ?
    C25 H25 . 0.93 ?
    N26 O27 . 1.318(4) ?
    C28 S29 . 1.830(3) ?
    C28 H28A . 0.97 ?
    C28 H28B . 0.97 ?
    S29 C30 . 1.742(3) ?
    C30 N35 . 1.368(4) ?
    C30 C31 . 1.384(4) ?
    C31 C32 . 1.394(5) ?
    C31 H31 . 0.93 ?
    C32 C33 . 1.370(6) ?
    C32 H32 . 0.93 ?
    C33 C34 . 1.361(6) ?
    C33 H33 . 0.93 ?
    C34 N35 . 1.358(4) ?
    C34 H34 . 0.93 ?
    N35 O36 . 1.302(4) ?
    O1L C2L . 1.414(9) ?
    O1L H1L . 0.82 ?
    C2L H2LA . 0.96 ?
    C2L H2LB . 0.96 ?
    C2L H2LC . 0.96 ?
loop_
    _geom_angle_atom_site_label_1
    _geom_angle_atom_site_label_2
    _geom_angle_atom_site_label_3
    _geom_angle_site_symmetry_1
    _geom_angle_site_symmetry_3
    _geom_angle
    _geom_angle_publ_flag
    N6 C1 C2 . . 120.1(2) ?
    N6 C1 S8 . . 111.72(18) ?
    C2 C1 S8 . . 128.2(2) ?
    C3 C2 C1 . . 119.8(3) ?
    C3 C2 H2 . . 120.1 ?
    C1 C2 H2 . . 120.1 ?
    C2 C3 C4 . . 119.3(3) ?
    C2 C3 H3 . . 120.4 ?
    C4 C3 H3 . . 120.4 ?
    C5 C4 C3 . . 119.8(3) ?
    C5 C4 H4 . . 120.1 ?
    C3 C4 H4 . . 120.1 ?
    N6 C5 C4 . . 120.9(3) ?
    N6 C5 H5 . . 119.6 ?
    C4 C5 H5 . . 119.6 ?
    O7 N6 C5 . . 121.4(2) ?
    O7 N6 C1 . . 118.5(2) ?
    C5 N6 C1 . . 120.1(3) ?
    C1 S8 C9 . . 100.86(12) ?
    C10 C9 S8 . . 106.53(16) ?
    C10 C9 H9A . . 110.4 ?
    S8 C9 H9A . . 110.4 ?
    C10 C9 H9B . . 110.4 ?
    S8 C9 H9B . . 110.4 ?
    H9A C9 H9B . . 108.6 ?
    C15 C10 C11 . . 120.6(2) ?
    C15 C10 C9 . . 120.3(2) ?
    C11 C10 C9 . . 119.1(2) ?
    C12 C11 C10 . . 119.0(2) ?
    C12 C11 C16 . . 120.1(2) ?
    C10 C11 C16 . . 120.9(2) ?
    C11 C12 C13 . . 121.0(2) ?
    C11 C12 C19 . . 119.0(2) ?
    C13 C12 C19 . . 120.0(2) ?
    C14 C13 C12 . . 119.0(2) ?
    C14 C13 C17 . . 120.3(2) ?
    C12 C13 C17 . . 120.7(2) ?
    C13 C14 C15 . . 120.3(2) ?
    C13 C14 C28 . . 119.9(2) ?
    C15 C14 C28 . . 119.8(2) ?
    C10 C15 C14 . . 119.8(2) ?
    C10 C15 C18 . . 121.1(2) ?
    C14 C15 C18 . . 119.1(2) ?
    C11 C16 H16A . . 109.5 ?
    C11 C16 H16B . . 109.5 ?
    H16A C16 H16B . . 109.5 ?
    C11 C16 H16C . . 109.5 ?
    H16A C16 H16C . . 109.5 ?
    H16B C16 H16C . . 109.5 ?
    C13 C17 H17A . . 109.5 ?
    C13 C17 H17B . . 109.5 ?
    H17A C17 H17B . . 109.5 ?
    C13 C17 H17C . . 109.5 ?
    H17A C17 H17C . . 109.5 ?
    H17B C17 H17C . . 109.5 ?
    C15 C18 H18A . . 109.5 ?
    C15 C18 H18B . . 109.5 ?
    H18A C18 H18B . . 109.5 ?
    C15 C18 H18C . . 109.5 ?
    H18A C18 H18C . . 109.5 ?
    H18B C18 H18C . . 109.5 ?
    C12 C19 S20 . . 108.98(18) ?
    C12 C19 H19A . . 109.9 ?
    S20 C19 H19A . . 109.9 ?
    C12 C19 H19B . . 109.9 ?
    S20 C19 H19B . . 109.9 ?
    H19A C19 H19B . . 108.3 ?
    C21 S20 C19 . . 100.44(13) ?
    N26 C21 C22 . . 118.4(3) ?
    N26 C21 S20 . . 112.7(2) ?
    C22 C21 S20 . . 128.9(2) ?
    C21 C22 C23 . . 120.8(3) ?
    C21 C22 H22 . . 119.6 ?
    C23 C22 H22 . . 119.6 ?
    C24 C23 C22 . . 119.0(4) ?
    C24 C23 H23 . . 120.5 ?
    C22 C23 H23 . . 120.5 ?
    C25 C24 C23 . . 119.9(3) ?
    C25 C24 H24 . . 120 ?
    C23 C24 H24 . . 120 ?
    N26 C25 C24 . . 120.7(3) ?
    N26 C25 H25 . . 119.7 ?
    C24 C25 H25 . . 119.7 ?
    O27 N26 C25 . . 121.3(3) ?
    O27 N26 C21 . . 117.7(3) ?
    C25 N26 C21 . . 121.0(3) ?
    C14 C28 S29 . . 108.76(17) ?
    C14 C28 H28A . . 109.9 ?
    S29 C28 H28A . . 109.9 ?
    C14 C28 H28B . . 109.9 ?
    S29 C28 H28B . . 109.9 ?
    H28A C28 H28B . . 108.3 ?
    C30 S29 C28 . . 100.76(13) ?
    N35 C30 C31 . . 120.3(3) ?
    N35 C30 S29 . . 111.7(2) ?
    C31 C30 S29 . . 127.9(2) ?
    C30 C31 C32 . . 119.2(3) ?
    C30 C31 H31 . . 120.4 ?
    C32 C31 H31 . . 120.4 ?
    C33 C32 C31 . . 119.2(4) ?
    C33 C32 H32 . . 120.4 ?
    C31 C32 H32 . . 120.4 ?
    C34 C33 C32 . . 120.4(4) ?
    C34 C33 H33 . . 119.8 ?
    C32 C33 H33 . . 119.8 ?
    N35 C34 C33 . . 121.1(4) ?
    N35 C34 H34 . . 119.4 ?
    C33 C34 H34 . . 119.4 ?
    O36 N35 C34 . . 121.7(3) ?
    O36 N35 C30 . . 118.7(3) ?
    C34 N35 C30 . . 119.6(3) ?
    C2L O1L H1L . . 109.5 ?
    O1L C2L H2LA . . 109.5 ?
    O1L C2L H2LB . . 109.5 ?
    H2LA C2L H2LB . . 109.5 ?
    O1L C2L H2LC . . 109.5 ?
    H2LA C2L H2LC . . 109.5 ?
    H2LB C2L H2LC . . 109.5 ?
loop_
    _geom_torsion_atom_site_label_1
    _geom_torsion_atom_site_label_2
    _geom_torsion_atom_site_label_3
    _geom_torsion_atom_site_label_4
    _geom_torsion_site_symmetry_1
    _geom_torsion_site_symmetry_2
    _geom_torsion_site_symmetry_3
    _geom_torsion_site_symmetry_4
    _geom_torsion
    _geom_torsion_publ_flag
    N6 C1 C2 C3 . . . . -0.2(4) ?
    S8 C1 C2 C3 . . . . -178.9(2) ?
    C1 C2 C3 C4 . . . . -1.6(5) ?
    C2 C3 C4 C5 . . . . 1.6(5) ?
    C3 C4 C5 N6 . . . . 0.2(5) ?
    C4 C5 N6 O7 . . . . 178.1(3) ?
    C4 C5 N6 C1 . . . . -1.9(4) ?
    C2 C1 N6 O7 . . . . -178.1(3) ?
    S8 C1 N6 O7 . . . . 0.8(3) ?
    C2 C1 N6 C5 . . . . 1.9(4) ?
    S8 C1 N6 C5 . . . . -179.1(2) ?
    N6 C1 S8 C9 . . . . 177.65(19) ?
    C2 C1 S8 C9 . . . . -3.5(3) ?
    C1 S8 C9 C10 . . . . 178.14(19) ?
    S8 C9 C10 C15 . . . . 92.9(2) ?
    S8 C9 C10 C11 . . . . -86.7(2) ?
    C15 C10 C11 C12 . . . . -1.1(3) ?
    C9 C10 C11 C12 . . . . 178.6(2) ?
    C15 C10 C11 C16 . . . . 179.3(2) ?
    C9 C10 C11 C16 . . . . -1.0(3) ?
    C10 C11 C12 C13 . . . . -2.6(4) ?
    C16 C11 C12 C13 . . . . 177.0(2) ?
    C10 C11 C12 C19 . . . . 176.3(2) ?
    C16 C11 C12 C19 . . . . -4.1(4) ?
    C11 C12 C13 C14 . . . . 6.3(4) ?
    C19 C12 C13 C14 . . . . -172.5(2) ?
    C11 C12 C13 C17 . . . . -172.2(2) ?
    C19 C12 C13 C17 . . . . 9.0(4) ?
    C12 C13 C14 C15 . . . . -6.5(3) ?
    C17 C13 C14 C15 . . . . 172.0(2) ?
    C12 C13 C14 C28 . . . . 173.6(2) ?
    C17 C13 C14 C28 . . . . -7.9(4) ?
    C11 C10 C15 C14 . . . . 0.8(3) ?
    C9 C10 C15 C14 . . . . -178.9(2) ?
    C11 C10 C15 C18 . . . . -179.8(2) ?
    C9 C10 C15 C18 . . . . 0.5(3) ?
    C13 C14 C15 C10 . . . . 3.0(3) ?
    C28 C14 C15 C10 . . . . -177.1(2) ?
    C13 C14 C15 C18 . . . . -176.4(2) ?
    C28 C14 C15 C18 . . . . 3.5(3) ?
    C11 C12 C19 S20 . . . . 81.2(3) ?
    C13 C12 C19 S20 . . . . -99.9(2) ?
    C12 C19 S20 C21 . . . . -177.6(2) ?
    C19 S20 C21 N26 . . . . 174.9(2) ?
    C19 S20 C21 C22 . . . . -5.5(4) ?
    N26 C21 C22 C23 . . . . 2.8(5) ?
    S20 C21 C22 C23 . . . . -176.7(3) ?
    C21 C22 C23 C24 . . . . 0.3(6) ?
    C22 C23 C24 C25 . . . . -2.5(7) ?
    C23 C24 C25 N26 . . . . 1.5(7) ?
    C24 C25 N26 O27 . . . . -177.9(4) ?
    C24 C25 N26 C21 . . . . 1.8(6) ?
    C22 C21 N26 O27 . . . . 175.8(3) ?
    S20 C21 N26 O27 . . . . -4.5(4) ?
    C22 C21 N26 C25 . . . . -3.9(5) ?
    S20 C21 N26 C25 . . . . 175.7(3) ?
    C13 C14 C28 S29 . . . . 94.8(2) ?
    C15 C14 C28 S29 . . . . -85.0(2) ?
    C14 C28 S29 C30 . . . . 162.19(18) ?
    C28 S29 C30 N35 . . . . -168.0(2) ?
    C28 S29 C30 C31 . . . . 10.1(3) ?
    N35 C30 C31 C32 . . . . 4.3(5) ?
    S29 C30 C31 C32 . . . . -173.7(3) ?
    C30 C31 C32 C33 . . . . -2.1(5) ?
    C31 C32 C33 C34 . . . . -0.3(6) ?
    C32 C33 C34 N35 . . . . 0.7(6) ?
    C33 C34 N35 O36 . . . . 180.0(3) ?
    C33 C34 N35 C30 . . . . 1.4(5) ?
    C31 C30 N35 O36 . . . . 177.5(3) ?
    S29 C30 N35 O36 . . . . -4.2(3) ?
    C31 C30 N35 C34 . . . . -3.9(4) ?
    S29 C30 N35 C34 . . . . 174.3(2) ?
loop_
    _geom_hbond_atom_site_label_D
    _geom_hbond_atom_site_label_H
    _geom_hbond_atom_site_label_A
    _geom_hbond_site_symmetry_A
    _geom_hbond_distance_DH
    _geom_hbond_distance_HA
    _geom_hbond_distance_DA
    _geom_hbond_angle_DHA
    O1L H1L O27 . 0.82 2.41 2.804(7) 110.4
    C16 H16A O36 2_655 0.96 2.47 3.348(4) 152
    C16 H16B S20 . 0.96 2.68 3.420(3) 135
    C18 H18B S29 . 0.96 2.79 3.515(3) 133
    C25 H25 O7 2_555 0.93 2.44 3.147(5) 133
    C28 H28A O7 2_655 0.97 2.48 3.397(3) 157
    C31 H31 O27 1_655 0.93 2.35 3.107(4) 139
    C2 H2 Cg1 3_665 0.93 2.91 3.774(3) 154
    C4 H4 Cg1 4_554 0.93 2.67 3.377(3) 134
