# Supplementary material for: 2,4,6-Tris(1-oxo-2-pyridylsulfanylmeth­yl)mesitylene methanol solvate
Source: Acta Crystallogr Sect E Struct Rep Online. 2008 May 10;64(Pt 6):o1036–7. doi: 10.1107/S1600536808013081 (PMC2961605; doi:10.1107/S1600536808013081)
Supplement: Supplementary file 2 [file e-64-o1036-Isup2.hkl]

#
# h,k,l, Fc-squared, Fo-squared, sigma(Fo-squared) and status flag
#
data_I
_shelx_title ' t1 in P21/c'
_shelx_refln_list_code          4
_shelx_F_calc_maximum      249.20
_exptl_crystal_F_000      1200.00
_reflns_d_resolution_high  0.8208
 
loop_
 _symmetry_equiv_pos_as_xyz
 'x, y, z'
 '-x, y+1/2, -z+1/2'
 '-x, -y, -z'
 'x, -y-1/2, z-1/2'
 
_cell_length_a    11.9644
_cell_length_b    14.9129
_cell_length_c    15.4671
_cell_angle_alpha  90.000
_cell_angle_beta   91.733
_cell_angle_gamma  90.000
 
_shelx_F_squared_multiplier     1.000
 
loop_
 _refln_index_h
 _refln_index_k
 _refln_index_l
 _refln_F_squared_calc
 _refln_F_squared_meas
 _refln_F_squared_sigma
 _refln_observed_status
   1   0   0     7239.89     6014.11     68.03 o
   2   0   0      189.81      301.26      8.52 o
   3   0   0    19733.01    21849.35    236.93 o
   4   0   0    19090.38    19382.89    216.28 o
   5   0   0        6.60       13.29      3.49 o
   6   0   0      127.29      136.49      7.41 o
   7   0   0      382.11      339.64     12.23 o
   8   0   0     1185.00     1025.87     27.32 o
   9   0   0     1206.60     1128.63     30.23 o
  10   0   0     2690.30     2583.52     59.99 o
  11   0   0     1507.72     1466.95     44.42 o
  12   0   0      750.01      692.15     24.46 o
  13   0   0      445.35      416.79     17.68 o
  14   0   0        0.11        1.22      3.44 o
   1   1   0      283.55      326.14      8.79 o
   2   1   0     7494.46     8063.09     95.09 o
   3   1   0      780.89      873.91     21.02 o
   4   1   0     1184.89     1285.67     28.27 o
   5   1   0       73.20      119.97      6.88 o
   6   1   0       61.23       47.65      5.03 o
   7   1   0      132.41      123.31      8.05 o
   8   1   0      229.54      213.63     10.85 o
   9   1   0      110.17      104.51      8.74 o
  10   1   0       75.87       74.39      8.15 o
  11   1   0       16.54       18.16      6.67 o
  12   1   0      184.97      186.90     13.08 o
  13   1   0        8.61        9.00      4.71 o
  14   1   0       64.40       58.24      7.52 o
   0   2   0     1772.17     1183.22     17.05 o
   1   2   0     6641.13     6523.44     76.08 o
   2   2   0     2321.67     3097.72     46.64 o
   3   2   0    13245.67    13854.19    159.47 o
   4   2   0     1923.94     2300.31     41.83 o
   5   2   0      312.99      373.74     11.70 o
   6   2   0      322.90      379.88     12.50 o
   7   2   0      935.92      990.18     30.50 o
   8   2   0      363.22      390.84     14.67 o
   9   2   0      130.85      112.88      9.90 o
  10   2   0      740.10      719.16     22.24 o
  11   2   0      200.68      206.59     13.61 o
  12   2   0      107.63      108.91     10.06 o
  13   2   0      120.20      139.03     10.64 o
  14   2   0        2.37        1.75      5.24 o
   1   3   0    12824.69    16050.30    174.51 o
   2   3   0    19157.06    21555.39    236.56 o
   3   3   0     6777.86     7713.97    100.01 o
   4   3   0     5961.63     6204.81     86.57 o
   5   3   0     6987.77     7736.94    105.26 o
   6   3   0     2399.86     2359.66     48.34 o
   7   3   0      655.22      779.57     22.71 o
   8   3   0      600.75      535.12     17.68 o
   9   3   0     2209.82     2244.14     54.64 o
  10   3   0     1625.58     1536.58     45.48 o
  11   3   0      110.47       89.53     10.43 o
  12   3   0        4.81       -1.96      6.25 o
  13   3   0       43.85       56.07      7.36 o
  14   3   0      192.11      204.85     10.48 o
   0   4   0     6011.76     5623.90     68.19 o
   1   4   0     1719.57     1800.40     31.34 o
   2   4   0      193.89      430.60     13.24 o
   3   4   0     1028.69      961.33     26.74 o
   4   4   0     2573.08     3189.11     55.96 o
   5   4   0      273.26      344.30     12.02 o
   6   4   0       32.24       39.71      5.03 o
   7   4   0      210.08      273.30     12.18 o
   8   4   0        2.62       -1.01      6.72 o
   9   4   0     1485.84     1316.48     40.77 o
  10   4   0       33.69       33.09      6.35 o
  11   4   0       19.96       18.64      6.88 o
  12   4   0        6.51        4.82      6.99 o
  13   4   0       87.37       89.16      8.63 o
  14   4   0        0.76       -3.07      4.34 o
   1   5   0     4857.75     5871.36     77.35 o
   2   5   0       99.36       90.59      6.14 o
   3   5   0     1270.43     1411.57     35.79 o
   4   5   0      480.94      539.30     16.10 o
   5   5   0      598.27      760.77     21.87 o
   6   5   0     1516.62     1848.80     44.79 o
   7   5   0      502.17      492.87     16.78 o
   8   5   0       54.91       38.01      7.15 o
   9   5   0      120.52      120.66      9.42 o
  10   5   0        1.53        5.19      4.50 o
  11   5   0       53.35       55.75      7.41 o
  12   5   0        0.00        8.63      4.82 o
  13   5   0        0.71       -6.35      6.35 o
  14   5   0        4.24        3.60      4.18 o
   0   6   0     4139.84     3983.71     57.29 o
   1   6   0       68.52      138.77      6.72 o
   2   6   0      357.24      495.04     16.25 o
   3   6   0     6091.75     6854.82    102.82 o
   4   6   0     6968.40     7932.63    115.00 o
   5   6   0      600.75      738.69     22.77 o
   6   6   0      107.02      121.72      9.00 o
   7   6   0      152.67      155.87      9.74 o
   8   6   0        8.73       11.81      4.50 o
   9   6   0      435.39      406.04     16.78 o
  10   6   0       33.78       34.04      7.62 o
  11   6   0       10.09        6.19      5.72 o
  12   6   0        0.23        0.85      5.29 o
  13   6   0      191.09      190.39     11.07 o
   1   7   0     6214.22     6985.81     95.78 o
   2   7   0      408.89      260.65     11.07 o
   3   7   0      936.20      911.88     26.79 o
   4   7   0        4.90       -3.97      8.21 o
   5   7   0     3563.37     3644.43     70.95 o
   6   7   0      482.71      505.79     17.74 o
   7   7   0        4.23        9.16      5.72 o
   8   7   0       32.24       23.56      6.72 o
   9   7   0      348.62      330.43     15.25 o
  10   7   0      114.45      106.84     10.69 o
  11   7   0        5.39        4.92      6.78 o
  12   7   0       27.99       26.31      6.62 o
  13   7   0        0.11        3.44      3.97 o
   0   8   0      243.73      235.66      9.58 o
   1   8   0     1605.18     1695.63     39.02 o
   2   8   0     1067.22     1285.56     36.43 o
   3   8   0      407.12      405.08     16.15 o
   4   8   0       68.94       97.68      9.79 o
   5   8   0        5.15       24.57      5.88 o
   6   8   0       17.80       26.37      6.41 o
   7   8   0       25.03       39.55      6.94 o
   8   8   0      139.90      169.53     11.91 o
   9   8   0        0.43        2.28      6.46 o
  10   8   0       81.78       85.35      9.58 o
  11   8   0        0.42       -0.90      5.93 o
  12   8   0        3.29       11.12      3.87 o
  13   8   0       13.33       14.98      4.61 o
   1   9   0        1.09        3.28      6.88 o
   2   9   0     1961.48     2440.25     55.43 o
   3   9   0        3.43       -3.65      9.16 o
   4   9   0     1406.45     1531.18     48.18 o
   5   9   0        1.96        6.19      5.40 o
   6   9   0       69.10       63.59      9.00 o
   7   9   0       87.75       75.87      8.74 o
   8   9   0      464.69      492.97     21.81 o
   9   9   0        2.78       -1.11      6.67 o
  10   9   0        0.06       -6.41      6.41 o
  11   9   0       44.00       49.40      6.72 o
  12   9   0      153.66      158.36     10.38 o
   0  10   0     1431.89     1532.02     39.87 o
   1  10   0       89.37       67.56      7.36 o
   2  10   0       50.38       49.61      8.05 o
   3  10   0       25.80       34.36      8.21 o
   4  10   0     2998.84     3155.54     75.82 o
   5  10   0     1166.20     1247.60     36.74 o
   6  10   0        6.37       12.23      5.93 o
   7  10   0      471.31      527.12     19.91 o
   8  10   0      223.51      266.31     15.94 o
   9  10   0      267.69      228.83     14.72 o
  10  10   0       43.92       40.98      7.94 o
  11  10   0       37.31       25.04      6.30 o
  12  10   0       10.49       12.76      4.55 o
   1  11   0      343.01      405.67     16.25 o
   2  11   0       37.01       62.69      8.15 o
   3  11   0       20.36       45.16      8.37 o
   4  11   0      126.02      122.46     12.34 o
   5  11   0      137.12      170.27     13.34 o
   6  11   0      902.39      963.71     31.82 o
   7  11   0      154.46      126.59     12.50 o
   8  11   0        4.20       -9.11      9.11 o
   9  11   0       38.79       21.28      6.41 o
  10  11   0       21.38       21.39      5.45 o
  11  11   0       11.80        4.50      4.34 o
   0  12   0      468.26      444.26     17.05 o
   1  12   0      523.37      514.36     19.06 o
   2  12   0       51.97       49.98      8.31 o
   3  12   0        3.18        8.74      6.41 o
   4  12   0      206.23      206.06     14.40 o
   5  12   0        6.64        5.93     11.28 o
   6  12   0      704.90      702.69     27.43 o
   7  12   0       52.04       70.15     10.27 o
   8  12   0      129.82      141.84     11.44 o
   9  12   0       12.22       16.52      5.72 o
  10  12   0       65.05       64.01      6.78 o
   1  13   0      251.91      264.20     14.67 o
   2  13   0       13.17       20.01      6.94 o
   3  13   0      247.78      224.01     17.63 o
   4  13   0        9.08       20.44      9.64 o
   5  13   0      845.96      900.39     32.77 o
   6  13   0      270.67      262.29     17.21 o
   7  13   0        9.12        0.00      9.32 o
   8  13   0      320.96      323.97     16.15 o
   9  13   0        5.35        4.92      5.19 o
  10  13   0       51.72       62.10      6.41 o
   0  14   0      450.64      483.87     21.18 o
   1  14   0      189.63      188.49     14.35 o
   2  14   0       14.31        5.82     11.07 o
   3  14   0      311.32      315.02     20.38 o
   4  14   0      177.29      185.41     16.41 o
   5  14   0       20.07       28.91      7.47 o
   6  14   0      108.29      105.57     11.22 o
   7  14   0      124.71      104.41     10.38 o
   8  14   0        1.24       -6.46      6.46 o
   9  14   0        1.05        1.11      4.18 o
   1  15   0      153.80      143.64     13.98 o
   2  15   0        7.97       17.84      8.63 o
   3  15   0       18.04       24.20      9.21 o
   4  15   0       29.88       29.17      8.95 o
   5  15   0      671.15      624.75     24.67 o
   6  15   0        0.02       -3.81      5.88 o
   7  15   0        5.90       10.59      4.87 o
   8  15   0        8.26       16.36      4.50 o
   0  16   0        5.68       12.12      5.77 o
   1  16   0      195.17      208.23     14.82 o
   2  16   0        0.33       -9.27      9.27 o
   3  16   0      320.58      312.91     20.12 o
   4  16   0       11.14       23.14      6.99 o
   5  16   0       52.01       43.52      7.89 o
   6  16   0       10.85       17.31      5.77 o
   1  17   0       43.73       48.07      8.21 o
   2  17   0       55.25       46.43      9.48 o
   3  17   0       60.37       68.83     10.64 o
   4  17   0        8.54        5.24      7.68 o
   5  17   0       66.37       69.52      7.84 o
   0  18   0       29.25       37.06      6.51 o
   1  18   0       15.52       -2.38      9.42 o
 -14   1   1       77.70       75.45      7.31 o
 -13   1   1       35.02       42.94      6.94 o
 -12   1   1        0.11       -5.03      7.04 o
 -11   1   1        4.57        5.40      8.31 o
 -10   1   1      113.78      108.86      9.16 o
  -9   1   1      135.73      119.60      9.16 o
  -8   1   1        3.51       10.80      3.28 o
  -7   1   1      185.11      150.68      8.84 o
  -6   1   1     1923.78     1875.64     40.66 o
  -5   1   1     1171.46     1301.29     30.97 o
  -4   1   1     2202.81     2266.11     41.19 o
  -3   1   1     6250.68     6049.21     79.63 o
  -2   1   1       69.55      135.12      4.77 o
  -1   1   1      446.65      344.89      7.68 o
   0   1   1     1336.55     1017.13     13.77 o
   1   1   1     3951.31     3341.06     39.29 o
   2   1   1     2340.98     3125.57     41.51 o
   3   1   1      359.92      589.23     17.05 o
   4   1   1       62.05      103.93      6.09 o
   5   1   1      360.27      382.00     12.12 o
   6   1   1     1738.33     1840.59     41.09 o
   7   1   1       93.55       97.63      6.88 o
   8   1   1      243.49      224.17     11.33 o
   9   1   1      596.24      616.49     19.54 o
  10   1   1       72.00       68.88      7.57 o
  11   1   1      616.73      611.52     23.51 o
  12   1   1        2.50       -7.89      7.89 o
  13   1   1       31.51       19.48      6.67 o
  14   1   1        0.09       -5.29      5.29 o
 -14   2   1       83.26       80.16      7.04 o
 -13   2   1       15.67        6.57      7.89 o
 -12   2   1       27.37       33.83      7.20 o
 -11   2   1       91.63       95.73      9.74 o
 -10   2   1      528.68      498.43     18.27 o
  -9   2   1        3.62       -8.37      8.37 o
  -8   2   1     1469.94     1445.56     39.76 o
  -7   2   1      329.80      344.78     12.97 o
  -6   2   1     2359.08     2370.78     47.60 o
  -5   2   1      993.19     1019.41     27.48 o
  -4   2   1     1331.49     1714.37     34.94 o
  -3   2   1     1036.90     1106.29     25.57 o
  -2   2   1      257.87      237.94      7.25 o
  -1   2   1    18644.36    20328.60    213.26 o
   0   2   1      875.72      935.75     14.67 o
   1   2   1     1329.73     1509.84     22.18 o
   2   2   1        4.38       13.34      2.65 o
   3   2   1    43890.00    44120.19    856.50 o
   4   2   1     6308.12     6587.50     90.91 o
   5   2   1       13.41       29.23      4.77 o
   6   2   1     1974.53     1904.86     42.41 o
   7   2   1     1385.99     1458.43     38.60 o
   8   2   1      219.58      177.53     10.54 o
   9   2   1     2106.82     1937.96     49.61 o
  10   2   1       14.13       16.36      6.41 o
  11   2   1        3.98        1.11      8.05 o
  12   2   1       87.67       84.55      9.42 o
  13   2   1       21.94       29.49      5.51 o
  14   2   1       17.80       15.67      5.03 o
 -14   3   1       34.00       32.30      5.93 o
 -13   3   1       89.44       82.75      8.74 o
 -12   3   1        5.90       -5.88      7.20 o
 -11   3   1       23.88       35.84      6.41 o
 -10   3   1      166.25      153.17     10.43 o
  -9   3   1       20.92       15.99      5.67 o
  -8   3   1      165.73      125.11      8.58 o
  -7   3   1       13.73       -4.18      6.57 o
  -6   3   1       24.90       20.70      4.39 o
  -5   3   1        2.08       14.03      3.71 o
  -4   3   1     3286.15     3551.62     58.24 o
  -3   3   1       45.26       57.87      4.82 o
  -2   3   1     1587.72     1614.30     32.56 o
  -1   3   1      356.71      205.85      6.67 o
   0   3   1    11789.60    12565.24    135.06 o
   1   3   1     5123.69     6106.12     71.74 o
   2   3   1     4165.49     4016.27     54.06 o
   3   3   1        7.69       24.41      3.71 o
   4   3   1     9956.42    11673.64    146.29 o
   5   3   1     1477.46     1221.71     32.35 o
   6   3   1     3830.19     4351.94     73.28 o
   7   3   1     1927.42     1966.92     46.38 o
   8   3   1      401.02      468.83     16.57 o
   9   3   1      460.50      488.16     18.05 o
  10   3   1       89.39       84.29      8.84 o
  11   3   1      420.44      412.60     19.38 o
  12   3   1       42.84       53.05      6.94 o
  13   3   1        0.08       -0.79      6.41 o
  14   3   1       64.64       64.86      6.09 o
 -14   4   1       54.27       56.49      5.98 o
 -13   4   1       64.16       64.28      6.83 o
 -12   4   1        0.32        1.91      5.88 o
 -11   4   1      159.37      165.82     12.28 o
 -10   4   1       21.88       35.05      6.41 o
  -9   4   1      396.95      458.19     17.10 o
  -8   4   1      609.27      600.35     18.74 o
  -7   4   1       63.88       61.73      7.04 o
  -6   4   1      189.15      168.68      9.05 o
  -5   4   1      295.87      389.15     12.92 o
  -4   4   1     5959.52     6627.85     93.29 o
  -3   4   1       36.39       25.94      4.29 o
  -2   4   1      263.95      346.53     11.17 o
  -1   4   1      902.10      961.54     24.73 o
   0   4   1     7314.31     7465.81     86.78 o
   1   4   1      867.08      904.25     18.95 o
   2   4   1     2075.61     2242.13     37.22 o
   3   4   1      123.98      114.26      6.35 o
   4   4   1      218.56      178.37      8.95 o
   5   4   1        0.76        1.59      6.46 o
   6   4   1     4998.97     5498.37     88.15 o
   7   4   1      609.40      706.24     22.98 o
   8   4   1      164.85      186.42     10.80 o
   9   4   1       48.11       37.22      7.31 o
  10   4   1      216.91      203.63     12.28 o
  11   4   1       20.10       21.55      7.68 o
  12   4   1      244.69      262.08     14.93 o
  13   4   1        0.57        3.76      5.82 o
  14   4   1        1.26        4.02      3.55 o
 -14   5   1        1.35        0.48      4.29 o
 -13   5   1        6.82       11.38      3.87 o
 -12   5   1       89.90       73.33      8.26 o
 -11   5   1      443.83      435.26     19.59 o
 -10   5   1      298.88      335.36     16.94 o
  -9   5   1      730.80      771.47     25.57 o
  -8   5   1      129.85      118.86      9.42 o
  -7   5   1     2945.73     2968.27     61.15 o
  -6   5   1     3833.16     4049.57     71.79 o
  -5   5   1     1451.00     1393.36     36.37 o
  -4   5   1       40.79       67.66      5.98 o
  -3   5   1     3623.53     3958.24     65.97 o
  -2   5   1     1832.19     2083.34     43.84 o
  -1   5   1     4007.92     4830.78     77.78 o
   0   5   1     4374.00     5155.60     66.34 o
   1   5   1     1635.29     1495.12     28.11 o
   2   5   1     1810.37     2084.51     37.80 o
   3   5   1      619.32      851.57     24.88 o
   4   5   1    13865.22    15257.87    189.23 o
   5   5   1      572.53      554.44     17.42 o
   6   5   1     2444.04     2587.81     55.96 o
   7   5   1      206.43      187.53     11.17 o
   8   5   1     1623.63     1540.07     44.26 o
   9   5   1      347.15      306.50     14.72 o
  10   5   1       18.08        8.95     10.01 o
  11   5   1       19.38       15.57      6.41 o
  12   5   1       28.35       33.09      6.88 o
  13   5   1      115.89       95.67      9.05 o
 -13   6   1        4.97        1.27      4.82 o
 -12   6   1        1.04        2.59      5.40 o
 -11   6   1      130.60      124.16     11.07 o
 -10   6   1       45.57       34.57      7.41 o
  -9   6   1        8.83       22.77      5.77 o
  -8   6   1       38.12       27.16      5.93 o
  -7   6   1      124.53      112.56      9.27 o
  -6   6   1        2.37       10.59      4.34 o
  -5   6   1        0.07        3.44      6.83 o
  -4   6   1      205.09      286.80     11.81 o
  -3   6   1     1130.07     1634.69     40.08 o
  -2   6   1      260.61      386.92     13.87 o
  -1   6   1      445.07      673.94     21.97 o
   0   6   1      510.48      523.52     15.99 o
   1   6   1     1319.54     1419.78     29.44 o
   2   6   1        3.01        3.28      2.70 o
   3   6   1     1428.86     1587.09     37.64 o
   4   6   1      456.07      555.66     17.15 o
   5   6   1      696.23      728.90     23.56 o
   6   6   1       31.09       48.07      7.04 o
   7   6   1      239.18      260.76     13.40 o
   8   6   1      309.43      319.42     14.61 o
   9   6   1      156.09      210.03     12.65 o
  10   6   1        0.16        5.61      6.04 o
  11   6   1        0.96        8.26      4.77 o
  12   6   1       71.03       70.63      8.21 o
  13   6   1        7.61       11.60      4.66 o
 -13   7   1       16.92       15.57      4.66 o
 -12   7   1        1.30        0.79      5.24 o
 -11   7   1       14.21       16.36      5.35 o
 -10   7   1       99.47       95.20     10.27 o
  -9   7   1      705.93      692.31     22.34 o
  -8   7   1       24.47        3.34      6.94 o
  -7   7   1       43.87       26.58      6.67 o
  -6   7   1      110.30       96.41      7.94 o
  -5   7   1      141.92      122.62      9.11 o
  -4   7   1     1076.93     1157.60     35.31 o
  -3   7   1     2407.06     3342.01     65.60 o
  -2   7   1     1649.12     2064.71     50.77 o
  -1   7   1     1114.14     1467.96     41.14 o
   0   7   1      862.76      797.99     21.87 o
   1   7   1     2995.18     3614.04     57.71 o
   2   7   1       30.03       49.72      4.87 o
   3   7   1      164.98      137.71      8.42 o
   4   7   1      982.05     1181.69     31.66 o
   5   7   1      125.99      153.54     10.64 o
   6   7   1      208.39      184.73     11.81 o
   7   7   1      250.42      266.00     13.55 o
   8   7   1        4.56        7.47      5.29 o
   9   7   1      484.49      507.43     19.06 o
  10   7   1       32.26       19.17      5.51 o
  11   7   1      200.19      188.49     13.24 o
  12   7   1        6.69        3.23      5.45 o
  13   7   1        1.01       -4.24      4.24 o
 -13   8   1        0.67        3.34      4.39 o
 -12   8   1       93.04      119.97      9.21 o
 -11   8   1        0.42        2.75      6.57 o
 -10   8   1      585.52      604.53     22.93 o
  -9   8   1      390.90      409.43     19.33 o
  -8   8   1       47.55       56.92      8.05 o
  -7   8   1        8.11       18.58      5.61 o
  -6   8   1     1789.97     1728.13     47.97 o
  -5   8   1       28.76       32.35      5.56 o
  -4   8   1       74.83       57.98      7.25 o
  -3   8   1      926.58     1089.45     30.44 o
  -2   8   1      735.38     1005.27     30.66 o
  -1   8   1     6472.56     6999.42    110.50 o
   0   8   1      146.55      110.92      6.67 o
   1   8   1     2623.06     3365.04     58.13 o
   2   8   1     1617.71     1862.67     42.41 o
   3   8   1     2528.47     2760.72     57.92 o
   4   8   1       10.50       10.32      4.87 o
   5   8   1       23.16        8.58      9.05 o
   6   8   1      216.62      234.23     13.24 o
   7   8   1     1115.00     1007.76     31.40 o
   8   8   1      683.10      686.96     22.34 o
   9   8   1       36.27       30.87      8.42 o
  10   8   1        6.60        1.06      8.42 o
  11   8   1       45.08       46.91      7.36 o
  12   8   1      175.42      164.45     10.48 o
  13   8   1       45.64       48.76      5.88 o
 -12   9   1        4.04        3.71      5.45 o
 -11   9   1       99.83       93.24      9.42 o
 -10   9   1      187.46      152.91     11.81 o
  -9   9   1        1.79       -5.56      8.26 o
  -8   9   1      118.85      147.61     11.97 o
  -7   9   1      909.36      924.85     29.81 o
  -6   9   1        0.90        3.55      6.09 o
  -5   9   1       17.75        9.37      6.04 o
  -4   9   1        2.38       19.06      5.14 o
  -3   9   1      528.47      610.30     21.23 o
  -2   9   1     1423.25     1654.01     50.09 o
  -1   9   1      192.79      257.21     13.40 o
   0   9   1      767.12      706.03     20.33 o
   1   9   1     1190.96     1297.64     34.84 o
   2   9   1     1254.03     1377.79     38.12 o
   3   9   1      542.00      715.03     21.39 o
   4   9   1      593.56      554.39     21.13 o
   5   9   1      264.11      257.10     14.51 o
   6   9   1      100.19       87.57      9.21 o
   7   9   1      150.59      165.45     11.97 o
   8   9   1     1142.20     1027.40     32.35 o
   9   9   1       35.45       38.76      9.05 o
  10   9   1       23.00       25.78      6.94 o
  11   9   1        3.73        7.84      4.39 o
  12   9   1       66.93       76.24      7.25 o
 -12  10   1       12.53       13.40      4.24 o
 -11  10   1        0.94        2.91      5.29 o
 -10  10   1      170.23      165.98     11.49 o
  -9  10   1       67.58       77.78      8.79 o
  -8  10   1        7.78       -2.33     10.17 o
  -7  10   1        0.96        8.52      5.45 o
  -6  10   1        0.50       -8.26      8.26 o
  -5  10   1       98.52       79.63      9.48 o
  -4  10   1       56.36       40.56      7.84 o
  -3  10   1        2.00       -5.72      8.10 o
  -2  10   1        5.73      -10.91     10.91 o
  -1  10   1       25.74        8.42      5.56 o
   0  10   1     1541.25     1617.58     40.87 o
   1  10   1       16.24        7.09      8.52 o
   2  10   1       57.01       74.81      7.78 o
   3  10   1      115.51      121.14     10.01 o
   4  10   1      283.27      290.99     15.94 o
   5  10   1      307.91      398.25     18.64 o
   6  10   1        4.35        4.08      7.09 o
   7  10   1      143.48      169.37     13.34 o
   8  10   1        2.95        3.60      9.95 o
   9  10   1      152.24      152.75     12.55 o
  10  10   1       12.63        9.95      4.77 o
  11  10   1       16.82       22.03      5.82 o
  12  10   1       57.33       51.73      6.19 o
 -11  11   1       55.85       52.20      6.41 o
 -10  11   1       71.48       77.94      7.68 o
  -9  11   1       90.61       94.56      9.90 o
  -8  11   1      104.28      109.49     11.12 o
  -7  11   1       36.16       26.84      7.31 o
  -6  11   1        0.73      -10.75     10.75 o
  -5  11   1      555.43      582.72     22.03 o
  -4  11   1      103.36       99.48     10.85 o
  -3  11   1      201.73      203.20     14.88 o
  -2  11   1      698.01      669.86     25.73 o
  -1  11   1      243.07      252.55     14.19 o
   0  11   1       35.98       34.47      6.57 o
   1  11   1      315.41      313.65     14.30 o
   2  11   1     2348.02     2347.75     57.71 o
   3  11   1       84.27       76.29      9.69 o
   4  11   1       14.57       39.50      8.15 o
   5  11   1      194.12      228.72     14.98 o
   6  11   1        2.23       -8.42      8.42 o
   7  11   1       60.55       52.95     10.75 o
   8  11   1       30.30       27.80      6.83 o
   9  11   1       92.33       82.70      8.52 o
  10  11   1        5.05        1.64      4.66 o
  11  11   1      182.79      160.79      9.85 o
 -10  12   1       87.77       84.61      8.63 o
  -9  12   1      175.59      179.59     12.07 o
  -8  12   1      303.71      309.09     17.05 o
  -7  12   1       31.45       29.81      8.26 o
  -6  12   1      700.25      686.28     27.11 o
  -5  12   1       27.37       45.69     10.27 o
  -4  12   1      107.47      131.62     11.91 o
  -3  12   1       44.12       48.07     10.54 o
  -2  12   1      703.48      720.27     26.47 o
  -1  12   1     2185.14     2391.11     64.33 o
   0  12   1      290.91      253.93     12.81 o
   1  12   1       41.06       25.73      7.47 o
   2  12   1      722.86      685.32     22.77 o
   3  12   1     2147.39     2265.58     63.11 o
   4  12   1        0.21       -3.28     12.55 o
   5  12   1       11.43       11.17     11.86 o
   6  12   1      195.79      182.24     15.14 o
   7  12   1      153.17      176.20     14.72 o
   8  12   1        8.23        7.84      6.72 o
   9  12   1      106.73      123.84      9.79 o
  10  12   1       47.42       43.79      6.72 o
 -10  13   1       50.23       36.11      6.04 o
  -9  13   1        0.44       -5.14      5.88 o
  -8  13   1       10.66        6.41      7.84 o
  -7  13   1        5.27        3.23      7.73 o
  -6  13   1        9.81       35.26      6.41 o
  -5  13   1      267.13      259.48     17.79 o
  -4  13   1        0.01       -4.71      9.79 o
  -3  13   1      165.73      141.15     17.26 o
  -2  13   1       33.56       29.23      9.11 o
  -1  13   1       37.68       39.44      8.79 o
   0  13   1      325.59      324.50     15.41 o
   1  13   1       29.17       24.57      6.99 o
   2  13   1      118.84      112.72     10.64 o
   3  13   1       95.52       74.28     13.40 o
   4  13   1      482.14      508.75     26.79 o
   5  13   1      501.25      530.83     25.41 o
   6  13   1      161.21      155.92     14.14 o
   7  13   1       82.07       70.42     10.38 o
   8  13   1      289.46      310.79     16.04 o
   9  13   1       29.01       24.04      5.93 o
  10  13   1      130.46      140.78      8.74 o
  -9  14   1      248.66      258.90     11.38 o
  -8  14   1      108.03       94.82      8.79 o
  -7  14   1       95.78       99.17     10.80 o
  -6  14   1       17.60       19.96      7.57 o
  -5  14   1       39.77       49.03      9.58 o
  -4  14   1      353.77      377.18     22.13 o
  -3  14   1       33.82       38.65     10.80 o
  -2  14   1        2.87       13.77      6.88 o
  -1  14   1      113.67      140.89     13.66 o
   0  14   1      500.84      455.28     21.13 o
   1  14   1      213.28      223.43     14.45 o
   2  14   1      354.90      353.36     19.64 o
   3  14   1      166.03      159.15     15.09 o
   4  14   1        1.98       -5.03     11.28 o
   5  14   1        0.25       -4.34     10.27 o
   6  14   1      568.57      568.79     24.25 o
   7  14   1       12.79       -7.73      9.64 o
   8  14   1       13.60       -1.54      6.67 o
   9  14   1        0.58       -3.34      5.24 o
  -8  15   1       33.45       26.58      5.93 o
  -7  15   1      347.45      337.16     15.30 o
  -6  15   1      178.58      159.84     11.91 o
  -5  15   1       48.72       45.85      9.79 o
  -4  15   1       25.29       -2.70     11.38 o
  -3  15   1      207.29      244.18     18.95 o
  -2  15   1       45.43       67.40     12.34 o
  -1  15   1       51.89       61.68     10.38 o
   0  15   1       46.83       41.77      9.90 o
   1  15   1       12.11       28.86      6.83 o
   2  15   1      157.12      150.84     13.66 o
   3  15   1       57.73       57.71     10.27 o
   4  15   1     1090.60     1072.35     38.01 o
   5  15   1      104.60      121.40     12.92 o
   6  15   1       24.75       26.10      6.72 o
   7  15   1       20.02        6.09      7.99 o
   8  15   1       97.07      102.82      8.10 o
  -6  16   1        7.60       17.47      6.04 o
  -5  16   1        3.54       13.24      5.45 o
  -4  16   1       13.81       26.31      6.35 o
  -3  16   1       13.62       -4.29     12.81 o
  -2  16   1        6.60       -1.48     11.81 o
  -1  16   1        1.53        5.19      8.79 o
   0  16   1      291.46      277.12     16.25 o
   1  16   1       56.63       63.53      9.79 o
   2  16   1        0.50       -5.98      9.79 o
   3  16   1      117.84      120.29     13.02 o
   4  16   1       63.33       67.82     10.91 o
   5  16   1        9.62       -1.91      8.74 o
   6  16   1        1.75        3.92      4.98 o
  -5  17   1       97.53      114.36      9.05 o
  -4  17   1       99.59       95.94      9.79 o
  -3  17   1       55.37       39.81      8.74 o
  -2  17   1        6.08        7.36      7.94 o
  -1  17   1       74.68       77.04      9.53 o
   0  17   1       62.89       63.85      8.58 o
   1  17   1      364.07      349.07     17.31 o
   2  17   1        5.44       12.34      7.15 o
   3  17   1        3.57        4.39      7.47 o
   4  17   1       17.43        0.90      9.48 o
   5  17   1       89.62      109.23      9.05 o
  -1  18   1       57.56       37.01      8.21 o
   0  18   1       15.56       11.44      5.82 o
   1  18   1       27.65       26.74      5.88 o
 -14   0   2       80.73       83.65      7.47 o
 -13   0   2      607.02      601.41     20.70 o
 -12   0   2       36.22       40.19      6.14 o
 -11   0   2       86.49       88.42      9.48 o
 -10   0   2      338.72      327.36     14.19 o
  -9   0   2     2373.03     2315.08     55.70 o
  -8   0   2      389.15      343.88     13.87 o
  -7   0   2     2628.70     2690.63     54.85 o
  -6   0   2     2482.48     2390.85     48.97 o
  -5   0   2        4.61        4.08      2.91 o
  -4   0   2     7889.31     7833.04    101.07 o
  -3   0   2     7381.76     7466.71     90.06 o
  -2   0   2    30830.18    29190.58    513.04 o
  -1   0   2      120.43      154.23      4.29 o
   0   0   2     1690.64     1123.23     16.15 o
   1   0   2    19335.67    16560.11    312.32 o
   2   0   2     7405.74     6913.27     79.84 o
   3   0   2     3526.35     4515.75     60.68 o
   4   0   2      142.26      239.52      9.00 o
   5   0   2      154.67      204.63      9.53 o
   6   0   2     6520.84     6881.08    100.91 o
   7   0   2      686.08      708.83     22.08 o
   8   0   2     1001.55     1051.18     28.64 o
   9   0   2     1087.53     1048.00     30.02 o
  10   0   2      265.64      245.72     13.45 o
  11   0   2      290.83      266.63     15.46 o
  12   0   2      192.88      154.44     11.97 o
  13   0   2        1.37        8.37      3.97 o
  14   0   2       14.22       12.50      4.45 o
 -14   1   2       50.66       47.54      6.35 o
 -13   1   2        7.26        1.64      6.51 o
 -12   1   2       75.60       86.83      8.95 o
 -11   1   2      313.24      293.95     16.20 o
 -10   1   2      140.20      120.87      9.21 o
  -9   1   2      181.33      157.09     10.54 o
  -8   1   2       34.13       47.28      5.61 o
  -7   1   2      276.18      264.30     11.44 o
  -6   1   2      720.83      642.81     19.54 o
  -5   1   2       17.41       12.81      4.02 o
  -4   1   2      409.82      385.65     11.38 o
  -3   1   2     1492.54     1520.06     28.27 o
  -2   1   2    19483.90    20413.68    421.13 o
  -1   1   2       21.28       20.23      1.80 o
   0   1   2      427.05      399.63      8.47 o
   1   1   2     6109.05     5937.07     67.03 o
   2   1   2       15.79       17.31      2.33 o
   3   1   2     1573.13     1520.69     28.33 o
   4   1   2       13.38       27.58      3.81 o
   5   1   2     2128.07     1936.21     42.67 o
   6   1   2       13.21       20.70      4.82 o
   7   1   2       60.53       73.96      6.30 o
   8   1   2       65.23       98.32      7.99 o
   9   1   2      445.29      447.55     17.31 o
  10   1   2     1776.91     1681.70     48.71 o
  11   1   2       58.17       42.99      9.90 o
  12   1   2      118.36      112.46     10.27 o
  13   1   2      161.10      162.28     11.54 o
  14   1   2      134.45      130.56      8.68 o
 -14   2   2        5.27        2.28      4.77 o
 -13   2   2       90.20       83.02      8.68 o
 -12   2   2       23.18        6.94      7.36 o
 -11   2   2       23.58       23.83      6.25 o
 -10   2   2      637.27      727.79     22.40 o
  -9   2   2       37.93       42.25      6.88 o
  -8   2   2      120.39      107.37      7.99 o
  -7   2   2       19.52       10.59      3.76 o
  -6   2   2      714.45      779.41     22.03 o
  -5   2   2      217.76      309.68     11.49 o
  -4   2   2      451.64      426.37     12.71 o
  -3   2   2       70.72       90.17      5.14 o
  -2   2   2     2134.86     2317.84     34.52 o
  -1   2   2    17272.60    17675.78    186.37 o
   0   2   2    14317.29    13769.74    146.08 o
   1   2   2     4152.40     4167.69     50.72 o
   2   2   2    15907.03    17646.02    189.54 o
   3   2   2     2631.34     2420.18     39.29 o
   4   2   2      388.64      507.43     15.09 o
   5   2   2       81.73       43.20      5.51 o
   6   2   2     4179.12     4471.81     76.03 o
   7   2   2      596.19      600.66     20.54 o
   8   2   2      316.44      329.69     14.14 o
   9   2   2        7.91       20.38      5.45 o
  10   2   2     1446.06     1437.09     37.54 o
  11   2   2       57.23       48.82     10.27 o
  12   2   2      128.86      128.02     11.17 o
  13   2   2        4.13       -6.35      6.35 o
  14   2   2       12.01       10.85      4.29 o
 -14   3   2       94.69       94.14      8.05 o
 -13   3   2        8.81        4.18      5.51 o
 -12   3   2      114.51      103.35      9.95 o
 -11   3   2        1.15       -6.46      7.47 o
 -10   3   2      147.81      135.43     10.17 o
  -9   3   2       75.72       76.03      7.99 o
  -8   3   2     2532.72     2469.84     55.49 o
  -7   3   2        4.70        0.85      6.14 o
  -6   3   2     2287.90     2351.78     49.50 o
  -5   3   2      323.40      324.61     12.02 o
  -4   3   2    13991.14    14767.07    178.74 o
  -3   3   2     2483.82     2614.54     45.11 o
  -2   3   2     4968.74     6172.84     77.46 o
  -1   3   2    20286.17    20988.35    222.42 o
   0   3   2     2598.37     2009.91     29.38 o
   1   3   2       64.74       81.27      3.76 o
   2   3   2     5230.13     5638.25     70.58 o
   3   3   2      842.02      934.85     22.40 o
   4   3   2      101.71      100.60      6.46 o
   5   3   2      434.77      344.46     13.24 o
   6   3   2     2190.22     2477.73     53.58 o
   7   3   2     1272.83     1452.82     40.82 o
   8   3   2      537.01      596.85     19.27 o
   9   3   2      733.03      782.64     26.26 o
  10   3   2       71.97       77.51      8.21 o
  11   3   2       69.63       80.16      9.74 o
  12   3   2       12.02        4.92      6.78 o
  13   3   2        1.34        6.30      3.39 o
  14   3   2       18.20       20.81      4.71 o
 -14   4   2       43.13       39.13      5.51 o
 -13   4   2       13.10       11.01      5.56 o
 -12   4   2      298.93      332.18     16.10 o
 -11   4   2      155.01      151.05     11.97 o
 -10   4   2       20.06       14.93      5.98 o
  -9   4   2      283.75      303.96     14.08 o
  -8   4   2      462.19      508.86     17.37 o
  -7   4   2     1128.63     1079.34     33.83 o
  -6   4   2      325.13      349.28     13.24 o
  -5   4   2       37.55       61.63      6.30 o
  -4   4   2       73.22       77.72      6.57 o
  -3   4   2      223.27      266.90     10.17 o
  -2   4   2     2224.59     2924.38     46.80 o
  -1   4   2     2678.41     3046.79     44.37 o
   0   4   2      515.75      541.95     13.87 o
   1   4   2      271.88      336.73      9.27 o
   2   4   2     1318.93     1293.45     25.84 o
   3   4   2     2180.08     2814.99     46.86 o
   4   4   2     1716.96     1484.43     35.58 o
   5   4   2      475.62      775.60     23.77 o
   6   4   2     7284.25     7788.04    116.27 o
   7   4   2      551.43      556.72     18.21 o
   8   4   2      254.21      242.07     12.02 o
   9   4   2       84.63       79.47      8.79 o
  10   4   2      135.57      133.95     10.38 o
  11   4   2        2.72        4.34      6.35 o
  12   4   2        9.81        5.77      8.15 o
  13   4   2        3.33       -5.88      5.88 o
  14   4   2       55.18       63.16      5.51 o
 -13   5   2       14.03       11.22      4.87 o
 -12   5   2       41.88       50.46      7.47 o
 -11   5   2       13.48        9.11      5.72 o
 -10   5   2        5.42       10.38      5.82 o
  -9   5   2        4.83        2.17      8.21 o
  -8   5   2       31.06       55.12      6.35 o
  -7   5   2        3.06        3.87      4.50 o
  -6   5   2      586.46      748.49     22.87 o
  -5   5   2     1085.10     1303.30     36.00 o
  -4   5   2     5266.59     5978.26     91.81 o
  -3   5   2     5241.03     6383.72     94.88 o
  -2   5   2      499.94      641.80     17.31 o
  -1   5   2     1036.62     1217.26     26.53 o
   0   5   2      992.87      914.84     20.60 o
   1   5   2     4520.69     4428.13     60.68 o
   2   5   2      390.55      403.87     12.02 o
   3   5   2      622.61      627.40     17.05 o
   4   5   2       87.50       94.08      6.99 o
   5   5   2      881.31      917.17     27.27 o
   6   5   2      125.17      153.65      9.95 o
   7   5   2      466.69      566.04     19.06 o
   8   5   2     1385.78     1336.44     41.67 o
   9   5   2      697.68      745.68     23.45 o
  10   5   2        0.01       -4.55      7.57 o
  11   5   2        9.71       13.55      5.82 o
  12   5   2        1.97       11.01      4.50 o
  13   5   2       34.84       38.91      6.04 o
 -13   6   2       24.27       34.89      4.98 o
 -12   6   2      241.84      232.32     13.29 o
 -11   6   2       53.09       58.56      8.10 o
 -10   6   2       41.79       33.20      7.57 o
  -9   6   2       37.36       53.21      7.36 o
  -8   6   2        1.45       15.14      5.24 o
  -7   6   2      152.15      136.28      9.74 o
  -6   6   2        3.64       -1.91      6.46 o
  -5   6   2       44.06       21.71      5.88 o
  -4   6   2      620.27      795.61     23.40 o
  -3   6   2     2186.80     2697.35     56.49 o
  -2   6   2     2523.48     3222.04     59.25 o
  -1   6   2     1172.48     1355.13     31.45 o
   0   6   2       43.91       50.72      4.02 o
   1   6   2      149.42      134.69      6.19 o
   2   6   2      633.74      529.45     15.04 o
   3   6   2     1126.28     1005.06     28.17 o
   4   6   2        8.25        3.34      4.87 o
   5   6   2       55.57       51.62      7.25 o
   6   6   2        7.21       -4.45      8.74 o
   7   6   2        0.21       -8.89      8.89 o
   8   6   2      298.00      267.27     14.30 o
   9   6   2      722.14      678.39     22.13 o
  10   6   2        4.48        7.94      8.89 o
  11   6   2       71.56       58.82      8.84 o
  12   6   2       25.98       21.87      6.04 o
  13   6   2       33.17       25.57      4.50 o
 -13   7   2      118.54      128.45      8.63 o
 -12   7   2       38.07       37.06      7.20 o
 -11   7   2        8.91        1.96      5.56 o
 -10   7   2        4.46       11.65      5.24 o
  -9   7   2       56.36       46.96      8.79 o
  -8   7   2      996.12     1008.77     30.23 o
  -7   7   2      286.15      235.55     13.50 o
  -6   7   2      209.88      221.63     11.97 o
  -5   7   2      396.45      467.72     16.52 o
  -4   7   2     2446.50     2508.49     55.91 o
  -3   7   2     1294.27     1254.38     38.01 o
  -2   7   2     6434.01     6789.97    106.05 o
  -1   7   2     2466.63     2905.58     55.75 o
   0   7   2     2641.75     2799.90     47.86 o
   1   7   2       39.72       56.76      5.03 o
   2   7   2     1378.95     1449.27     33.94 o
   3   7   2     1701.55     1755.24     40.77 o
   4   7   2       39.44       53.90      7.36 o
   5   7   2      428.79      511.93     18.85 o
   6   7   2       22.91       24.04      6.04 o
   7   7   2      750.59      766.01     23.35 o
   8   7   2        1.29        1.22      9.37 o
   9   7   2       35.82       24.41      6.99 o
  10   7   2        0.02        1.11      6.78 o
  11   7   2      146.75      144.22     11.54 o
  12   7   2      158.59      158.94     10.85 o
  13   7   2        5.99        4.77      3.49 o
 -13   8   2       66.55       66.71      6.46 o
 -12   8   2        0.60        3.55      4.55 o
 -11   8   2        0.72        6.72      4.92 o
 -10   8   2        7.80       -2.12      7.62 o
  -9   8   2       31.07       55.38      7.94 o
  -8   8   2        6.37       -2.33      7.89 o
  -7   8   2       11.69        6.88      7.41 o
  -6   8   2      120.07       92.28      8.52 o
  -5   8   2        9.49       12.50      5.77 o
  -4   8   2       93.54      126.86      9.21 o
  -3   8   2      517.87      579.33     19.59 o
  -2   8   2      428.02      508.27     19.27 o
  -1   8   2      101.78      130.93     10.01 o
   0   8   2      115.78      124.58      7.04 o
   1   8   2     1123.73     1143.35     30.28 o
   2   8   2       53.18       76.03      6.46 o
   3   8   2        6.44        7.25      4.45 o
   4   8   2      312.91      387.88     15.88 o
   5   8   2      559.51      606.65     21.76 o
   6   8   2        4.91       -5.19      9.21 o
   7   8   2       14.80        5.03      9.11 o
   8   8   2       54.19       69.52      8.10 o
   9   8   2        2.84       -9.42      9.90 o
  10   8   2       12.86        9.37      6.41 o
  11   8   2       24.18       19.64      6.09 o
  12   8   2       65.96       64.49      7.47 o
 -12   9   2       21.60       25.31      5.14 o
 -11   9   2      335.41      362.78     15.35 o
 -10   9   2       30.40       34.79      7.25 o
  -9   9   2       49.09       45.48      8.79 o
  -8   9   2        0.44        3.12      7.09 o
  -7   9   2      824.40      787.61     24.14 o
  -6   9   2      197.20      233.07     13.08 o
  -5   9   2     1206.93     1150.45     32.83 o
  -4   9   2        5.44       14.98      5.72 o
  -3   9   2       53.93       94.98      9.16 o
  -2   9   2       14.59        1.38      9.53 o
  -1   9   2     1294.09     1437.25     40.34 o
   0   9   2     1442.25     1661.26     39.50 o
   1   9   2      344.42      360.56     13.13 o
   2   9   2      627.25      638.41     20.97 o
   3   9   2     1782.15     1903.22     47.97 o
   4   9   2     1150.37     1238.55     34.57 o
   5   9   2     2180.68     2264.47     63.00 o
   6   9   2       69.07       62.63      8.52 o
   7   9   2        0.05        5.24      8.31 o
   8   9   2       55.12       63.85     10.91 o
   9   9   2       47.24       78.41      9.05 o
  10   9   2      151.31      173.66     12.65 o
  11   9   2        0.10       -6.35      6.35 o
  12   9   2        2.29        6.04      4.13 o
 -12  10   2      145.90      145.33      8.52 o
 -11  10   2       57.82       43.52      7.04 o
 -10  10   2       19.52       19.64      7.09 o
  -9  10   2      290.49      280.08     16.31 o
  -8  10   2       61.60       44.37      9.42 o
  -7  10   2      660.23      624.01     24.67 o
  -6  10   2      226.14      239.15     14.24 o
  -5  10   2      223.27      249.00     14.35 o
  -4  10   2      291.06      286.96     14.98 o
  -3  10   2     3348.38     3640.62     80.53 o
  -2  10   2      141.59      151.21     13.29 o
  -1  10   2       22.55       33.41      9.48 o
   0  10   2       31.27       34.10      5.88 o
   1  10   2     1392.95     1511.32     40.19 o
   2  10   2     4366.88     4411.66     79.58 o
   3  10   2        5.38       -3.28      8.74 o
   4  10   2      120.16      112.72     10.64 o
   5  10   2     1225.67     1288.53     40.50 o
   6  10   2     1935.94     2015.41     59.83 o
   7  10   2        1.66       16.04      7.25 o
   8  10   2      179.29      202.15     14.45 o
   9  10   2       98.18       86.99     11.17 o
  10  10   2      145.53      179.38     11.91 o
  11  10   2       41.26       34.52      6.25 o
  12  10   2      167.91      157.51      9.32 o
 -11  11   2       36.48       33.46      5.88 o
 -10  11   2       20.05        6.46      8.05 o
  -9  11   2      171.74      137.50     11.12 o
  -8  11   2       32.64       38.17      7.25 o
  -7  11   2       71.72       83.71     10.01 o
  -6  11   2       37.33       58.35      9.27 o
  -5  11   2      192.04      243.76     14.51 o
  -4  11   2      284.72      232.06     14.30 o
  -3  11   2      703.88      696.28     25.10 o
  -2  11   2        6.77      -11.65     11.65 o
  -1  11   2        4.59      -11.81     12.76 o
   0  11   2      177.58      199.60     10.85 o
   1  11   2       92.34      112.30      8.79 o
   2  11   2        5.44        4.34      8.26 o
   3  11   2       15.29       10.96      6.67 o
   4  11   2        4.26       -9.58      9.58 o
   5  11   2      785.17      814.56     29.23 o
   6  11   2      391.58      414.03     22.87 o
   7  11   2      118.64      107.53     11.54 o
   8  11   2       53.11       66.34     10.32 o
   9  11   2       37.32       32.14      7.36 o
  10  11   2       12.00        0.00      7.15 o
  11  11   2        0.56        1.75      5.08 o
 -10  12   2       85.86       96.94      8.47 o
  -9  12   2       54.02       41.77      7.25 o
  -8  12   2        7.27       17.95      6.62 o
  -7  12   2        9.71       -7.04      8.58 o
  -6  12   2        1.53        1.27      8.95 o
  -5  12   2      116.23      126.38     12.76 o
  -4  12   2       13.84       19.96      7.36 o
  -3  12   2      259.15      272.99     16.52 o
  -2  12   2        0.66        0.00      9.05 o
  -1  12   2      454.23      451.09     25.31 o
   0  12   2      527.86      532.89     18.69 o
   1  12   2      145.22      131.46     10.85 o
   2  12   2        2.47        5.93      8.10 o
   3  12   2        1.00       -5.29      8.74 o
   4  12   2       12.40        4.55      9.53 o
   5  12   2      237.92      215.59     18.69 o
   6  12   2        0.22       -5.88      9.00 o
   7  12   2       12.06        1.69      8.52 o
   8  12   2       68.90       60.68      9.48 o
   9  12   2      214.21      195.58     13.50 o
  10  12   2       32.39       32.88      6.09 o
 -10  13   2       10.87        5.08      5.24 o
  -9  13   2        3.78        5.77      5.93 o
  -8  13   2      174.99      206.86     12.39 o
  -7  13   2       39.78       39.97      7.31 o
  -6  13   2        1.95       -3.65      6.99 o
  -5  13   2       76.21       65.60     11.28 o
  -4  13   2      430.00      482.60     23.61 o
  -3  13   2       58.06       44.74     12.44 o
  -2  13   2      443.74      462.16     26.31 o
  -1  13   2        0.00        0.00     10.54 o
   0  13   2       37.50       38.91      7.52 o
   1  13   2      846.24      766.81     23.83 o
   2  13   2      145.19      153.06     12.50 o
   3  13   2      366.72      399.15     21.34 o
   4  13   2       68.48       61.73     12.55 o
   5  13   2      320.31      313.07     21.44 o
   6  13   2        0.53      -10.22     10.22 o
   7  13   2      207.81      235.13     15.67 o
   8  13   2       68.32       74.81      8.89 o
   9  13   2       33.56       31.18      6.19 o
  10  13   2        0.15       -1.01      4.98 o
  -9  14   2       15.20       15.51      4.34 o
  -8  14   2        2.18        2.22      5.88 o
  -7  14   2       72.59       74.49      9.95 o
  -6  14   2      320.76      331.86     18.11 o
  -5  14   2       91.99      110.44     11.49 o
  -4  14   2      120.27      117.38     13.40 o
  -3  14   2      882.30      915.64     34.41 o
  -2  14   2      323.83      405.35     25.68 o
  -1  14   2      140.40      134.06     17.74 o
   0  14   2      770.84      694.91     25.41 o
   1  14   2      526.33      582.03     23.56 o
   2  14   2      335.29      347.96     19.75 o
   3  14   2       54.47       58.40     11.01 o
   4  14   2       54.15       63.00     10.48 o
   5  14   2        9.71        6.04      9.53 o
   6  14   2        2.48        1.22      7.89 o
   7  14   2       11.23       28.22      6.35 o
   8  14   2        0.75        6.99      4.61 o
   9  14   2        0.15        1.43      3.76 o
  -8  15   2      205.38      174.56     10.11 o
  -7  15   2      108.43      111.45      9.64 o
  -6  15   2        0.79        3.07      4.92 o
  -5  15   2        0.85        1.48      5.45 o
  -4  15   2      206.57      215.59     16.15 o
  -3  15   2       11.04       15.30      8.84 o
  -2  15   2      436.56      410.70     25.57 o
  -1  15   2       45.26       40.82     10.27 o
   0  15   2       74.27       72.54     10.43 o
   1  15   2      416.50      425.36     19.75 o
   2  15   2       25.57       22.93      8.21 o
   3  15   2       82.68       82.70     12.07 o
   4  15   2       12.07       13.61      8.68 o
   5  15   2       21.54       41.40      9.11 o
   6  15   2       57.76       66.55      9.37 o
   7  15   2       30.90       39.39      6.62 o
   8  15   2      145.00      149.15      9.05 o
  -6  16   2      618.35      582.29     19.43 o
  -5  16   2       61.84       66.50      7.73 o
  -4  16   2      177.23      181.97     14.24 o
  -3  16   2       48.43       43.57      9.85 o
  -2  16   2      143.43      190.92     17.21 o
  -1  16   2      159.34      151.16     16.25 o
   0  16   2      156.23      149.73     11.86 o
   1  16   2       81.57       83.55      9.95 o
   2  16   2      280.32      286.80     16.73 o
   3  16   2       30.07       19.33      9.05 o
   4  16   2      197.40      227.03     16.41 o
   5  16   2      164.01      188.01     12.55 o
   6  16   2      146.26      161.17     11.17 o
  -4  17   2      379.75      365.59     17.00 o
  -3  17   2       37.77       40.93      7.20 o
  -2  17   2      201.29      186.74     16.68 o
  -1  17   2       55.42       56.49     10.54 o
   0  17   2        1.03        5.24      6.09 o
   1  17   2        7.58       -3.65      8.10 o
   2  17   2      319.90      323.34     17.63 o
   3  17   2      285.40      247.25     16.36 o
   4  17   2       18.31       26.31      6.62 o
  -1  18   2       30.31       17.47      6.99 o
   0  18   2      105.25      106.63      9.58 o
   1  18   2      328.92      290.72     14.61 o
 -14   1   3       35.76       33.57      5.29 o
 -13   1   3       47.68       33.67      8.15 o
 -12   1   3      438.68      388.62     18.16 o
 -11   1   3       20.22        2.22      7.84 o
 -10   1   3       70.99       57.29      8.05 o
  -9   1   3      146.83      137.50     10.17 o
  -8   1   3     1560.47     1520.85     42.46 o
  -7   1   3      294.20      327.84     13.45 o
  -6   1   3      201.04      210.88     10.54 o
  -5   1   3     4126.33     4222.97     70.47 o
  -4   1   3       87.66       59.51      5.19 o
  -3   1   3       24.58       27.85      3.18 o
  -2   1   3     2750.15     2615.34     37.27 o
  -1   1   3     7360.90     6231.39     72.01 o
   0   1   3        2.28        8.79      1.64 o
   1   1   3     1801.87     1823.96     27.00 o
   2   1   3     8983.83     8973.59    102.61 o
   3   1   3      750.09      911.93     20.86 o
   4   1   3     1998.30     1574.22     33.09 o
   5   1   3     3769.23     3800.41     66.02 o
   6   1   3     1268.76     1565.49     41.61 o
   7   1   3      762.78      734.72     23.77 o
   8   1   3      415.18      373.16     15.25 o
   9   1   3       21.56       29.70      5.72 o
  10   1   3      238.11      254.40     13.77 o
  11   1   3       19.72       21.55      8.10 o
  12   1   3      173.10      182.71     12.44 o
  13   1   3       20.62       32.14      5.24 o
  14   1   3       40.85       55.65      5.67 o
 -14   2   3       53.84       67.61      6.72 o
 -13   2   3      438.24      420.12     17.26 o
 -12   2   3      452.89      445.48     19.33 o
 -11   2   3       36.61       30.23      7.41 o
 -10   2   3     1112.60     1119.53     32.40 o
  -9   2   3     2819.56     2673.74     61.31 o
  -8   2   3      258.18      238.52     12.02 o
  -7   2   3      277.66      297.76     12.97 o
  -6   2   3      308.70      343.46     13.08 o
  -5   2   3      147.46      123.52      8.05 o
  -4   2   3    11958.49    12630.46    152.48 o
  -3   2   3       15.28       29.81      3.34 o
  -2   2   3       82.59       52.79      3.39 o
  -1   2   3     3172.66     2737.69     37.59 o
   0   2   3    31969.13    31306.32    543.54 o
   1   2   3       85.55       71.32      3.60 o
   2   2   3     3214.61     3113.71     43.89 o
   3   2   3     2837.73     3025.13     46.22 o
   4   2   3       29.70       20.60      3.65 o
   5   2   3     1320.90     1397.01     36.21 o
   6   2   3     3163.18     3387.12     66.66 o
   7   2   3       51.53       48.07      6.57 o
   8   2   3       28.49       35.74      5.93 o
   9   2   3      403.76      406.67     16.94 o
  10   2   3       54.81       62.32      8.79 o
  11   2   3       39.85       39.23      7.47 o
  12   2   3       46.59       32.30      7.47 o
  13   2   3      104.22      103.30      9.32 o
  14   2   3        1.33        0.53      3.92 o
 -14   3   3        2.25        1.06      4.13 o
 -13   3   3        0.09       -1.59      5.29 o
 -12   3   3        1.11       12.39      4.55 o
 -11   3   3      144.74      135.28     11.54 o
 -10   3   3       48.00       31.61      6.67 o
  -9   3   3       70.89       55.86      7.62 o
  -8   3   3       25.98       15.41      5.51 o
  -7   3   3      113.54      145.97      8.95 o
  -6   3   3     1621.36     1869.71     46.01 o
  -5   3   3     1750.94     1790.82     43.73 o
  -4   3   3      908.35      846.75     25.52 o
  -3   3   3       67.13       67.13      4.61 o
  -2   3   3     1965.59     1996.25     33.36 o
  -1   3   3     7343.57     7811.12     91.44 o
   0   3   3      299.23      316.24      8.42 o
   1   3   3       78.89       57.29      3.60 o
   2   3   3     1489.69     1465.26     27.06 o
   3   3   3     1091.20     1191.48     26.26 o
   4   3   3     4047.28     4402.82     67.66 o
   5   3   3     4046.44     4080.44     70.95 o
   6   3   3      178.12      150.89      9.95 o
   7   3   3      892.78      901.02     27.11 o
   8   3   3       11.64        2.17      5.40 o
   9   3   3        2.71       10.22      4.82 o
  10   3   3      244.64      232.43     13.08 o
  11   3   3        0.35        2.22      4.13 o
  12   3   3       99.13       92.39     10.01 o
  13   3   3        9.85        8.58      5.24 o
  14   3   3        1.26        0.00      4.02 o
 -14   4   3       44.91       44.16      5.08 o
 -13   4   3      266.52      270.23     13.82 o
 -12   4   3      132.89      151.48     11.17 o
 -11   4   3        3.52       -1.06      8.31 o
 -10   4   3        1.85        4.55      7.15 o
  -9   4   3       82.07       81.38      8.37 o
  -8   4   3        3.63       -1.06      7.25 o
  -7   4   3     1001.36     1061.34     29.12 o
  -6   4   3      148.21      183.83     10.32 o
  -5   4   3        2.97        9.11      4.77 o
  -4   4   3     2100.67     2573.40     51.30 o
  -3   4   3     4396.63     5134.00     74.12 o
  -2   4   3     2541.69     2757.18     44.10 o
  -1   4   3     1626.51     1783.99     30.87 o
   0   4   3     1471.10     1713.10     29.28 o
   1   4   3      135.01       97.26      4.77 o
   2   4   3      891.44     1012.68     22.77 o
   3   4   3     3337.38     3394.06     53.42 o
   4   4   3        8.19        1.91      5.35 o
   5   4   3     2308.59     2481.86     53.16 o
   6   4   3       66.51       58.82      7.20 o
   7   4   3      511.28      550.00     18.74 o
   8   4   3       21.12       15.72      5.93 o
   9   4   3      790.36      764.42     23.45 o
  10   4   3       72.30       57.02     10.06 o
  11   4   3       32.22       40.66      8.21 o
  12   4   3        0.24       -6.46      6.46 o
  13   4   3      108.15      109.33      9.00 o
 -13   5   3      271.71      276.27     13.66 o
 -12   5   3        3.90        7.89      6.14 o
 -11   5   3       23.53       31.82      6.35 o
 -10   5   3      783.25      698.24     25.52 o
  -9   5   3     1946.88     1830.79     50.40 o
  -8   5   3      539.89      424.94     16.94 o
  -7   5   3      449.21      414.14     16.04 o
  -6   5   3     1887.91     1841.91     47.28 o
  -5   5   3     5042.84     5322.06     89.53 o
  -4   5   3      986.03     1338.67     37.22 o
  -3   5   3     5369.73     5904.40     86.35 o
  -2   5   3     2042.89     2576.85     44.74 o
  -1   5   3     9509.92     9451.26    113.99 o
   0   5   3     2716.71     2631.06     41.77 o
   1   5   3    11405.38    11520.04    134.48 o
   2   5   3      280.89      341.60     11.22 o
   3   5   3      155.43      114.89      6.41 o
   4   5   3       68.00       41.14      5.08 o
   5   5   3     4749.23     5060.77     85.98 o
   6   5   3      165.17      114.04      9.27 o
   7   5   3      185.10      185.84     12.18 o
   8   5   3        1.75        1.16      7.09 o
   9   5   3     1100.78     1075.74     32.08 o
  10   5   3      430.39      426.47     20.44 o
  11   5   3        0.54       -7.68      7.68 o
  12   5   3        4.57        5.40      5.82 o
  13   5   3        6.55       18.64      4.34 o
 -13   6   3        0.09        1.91      3.60 o
 -12   6   3        0.95       -5.14      6.30 o
 -11   6   3        1.90       -2.06      7.41 o
 -10   6   3       56.44       53.95     10.22 o
  -9   6   3       21.68       32.19      5.51 o
  -8   6   3        2.67       -6.19      6.19 o
  -7   6   3        2.05       11.38      4.71 o
  -6   6   3       18.47       29.23      5.45 o
  -5   6   3        5.11       17.95      5.29 o
  -4   6   3      252.39      273.83     12.97 o
  -3   6   3      196.13      329.85     12.50 o
  -2   6   3      951.66     1066.58     28.38 o
  -1   6   3      625.41      587.53     15.88 o
   0   6   3      643.39      665.36     19.33 o
   1   6   3      183.37      136.33      6.67 o
   2   6   3      374.92      425.68     13.66 o
   3   6   3       29.11       15.83      3.92 o
   4   6   3      249.93      310.63     12.12 o
   5   6   3      117.23       93.61      9.16 o
   6   6   3      919.53     1039.10     31.87 o
   7   6   3     1016.16      981.71     30.97 o
   8   6   3       74.84       66.55      8.84 o
   9   6   3     1186.72     1200.43     34.52 o
  10   6   3      372.75      315.02     18.00 o
  11   6   3       30.62       34.26      7.78 o
  12   6   3        1.17       -5.67      5.67 o
  13   6   3        9.28        2.38      5.24 o
 -13   7   3        0.87       10.54      3.55 o
 -12   7   3       70.62       68.99      7.73 o
 -11   7   3       19.65       25.36      6.09 o
 -10   7   3        0.19       -7.47      7.47 o
  -9   7   3      259.22      231.69     15.09 o
  -8   7   3      273.83      266.74     14.08 o
  -7   7   3      160.94      160.27     10.96 o
  -6   7   3       63.12       71.00      8.10 o
  -5   7   3      291.04      278.92     13.61 o
  -4   7   3     1021.05     1047.47     30.60 o
  -3   7   3      619.67      690.94     22.77 o
  -2   7   3      111.22      101.07      7.68 o
  -1   7   3       38.88       28.86      4.77 o
   0   7   3       60.63       43.52      5.35 o
   1   7   3      142.77      162.07      7.68 o
   2   7   3      137.43      119.18      6.94 o
   3   7   3      705.03      766.38     21.50 o
   4   7   3     1171.72     1371.71     38.60 o
   5   7   3      181.23      235.82     13.02 o
   6   7   3       69.12       70.36      8.74 o
   7   7   3      611.32      627.45     22.18 o
   8   7   3      371.62      438.70     18.53 o
   9   7   3       13.17        4.82     11.33 o
  10   7   3        0.20        8.21      5.45 o
  11   7   3        5.85        1.96      7.31 o
  12   7   3       84.04       78.73      8.21 o
  13   7   3        9.80       12.02      4.50 o
 -12   8   3        0.84        5.56      3.92 o
 -11   8   3       81.40       93.71      9.05 o
 -10   8   3      313.04      338.27     17.21 o
  -9   8   3      400.01      365.80     19.11 o
  -8   8   3     1109.30      978.22     30.87 o
  -7   8   3      165.54      150.89     11.01 o
  -6   8   3      767.24      741.45     22.87 o
  -5   8   3      125.90      110.23      8.89 o
  -4   8   3     1354.77     1441.65     44.95 o
  -3   8   3        0.79        9.16      4.34 o
  -2   8   3     1408.97     1613.98     42.89 o
  -1   8   3      211.30      301.52     11.70 o
   0   8   3     3934.62     3906.73     64.43 o
   1   8   3      233.37      287.65     10.75 o
   2   8   3       97.98       90.96      6.46 o
   3   8   3       66.51       37.22      5.67 o
   4   8   3      393.54      444.53     16.84 o
   5   8   3     1996.86     1996.14     55.01 o
   6   8   3       44.35       32.77      8.10 o
   7   8   3      153.18      174.40     13.13 o
   8   8   3      204.72      206.17     13.40 o
   9   8   3      481.44      518.81     22.18 o
  10   8   3      117.28      129.19     11.60 o
  11   8   3        4.87        3.60      6.88 o
  12   8   3        0.06       -1.38      5.19 o
 -12   9   3        6.23        5.35      5.72 o
 -11   9   3       49.85       47.44      7.62 o
 -10   9   3       17.71        3.97      7.62 o
  -9   9   3       74.18       95.14     10.43 o
  -8   9   3      270.69      240.74     15.72 o
  -7   9   3      268.58      238.84     14.03 o
  -6   9   3      816.64      769.88     24.46 o
  -5   9   3      264.07      280.82     15.46 o
  -4   9   3       76.96       58.03      8.68 o
  -3   9   3       72.89       67.98      9.21 o
  -2   9   3      142.66      143.06      9.69 o
  -1   9   3     1894.46     2174.62     51.09 o
   0   9   3     1206.96     1195.13     33.04 o
   1   9   3      136.74      162.49      9.21 o
   2   9   3      224.39      181.34     10.22 o
   3   9   3        4.61       -0.95      7.36 o
   4   9   3        4.04        7.94      8.84 o
   5   9   3      164.33      181.18     12.92 o
   6   9   3     1408.16     1319.71     40.24 o
   7   9   3        0.12        2.81      9.21 o
   8   9   3      300.62      260.17     17.42 o
   9   9   3       24.10       18.58      7.09 o
  10   9   3        0.72        8.74      4.98 o
  11   9   3      144.08      142.63     11.22 o
  12   9   3       85.32       73.06      6.94 o
 -12  10   3        4.95       -3.28      5.29 o
 -11  10   3       18.51       17.00      4.92 o
 -10  10   3      143.69      147.29     10.85 o
  -9  10   3      180.91      152.22     12.39 o
  -8  10   3        8.75        5.88      7.52 o
  -7  10   3      162.23      107.06     11.28 o
  -6  10   3        2.13       25.15      6.04 o
  -5  10   3       68.13       62.21      9.48 o
  -4  10   3     1072.38     1133.51     35.69 o
  -3  10   3       53.50       70.58     10.22 o
  -2  10   3      122.57      122.14     10.54 o
  -1  10   3      240.09      230.36     13.24 o
   0  10   3     1932.95     2016.10     47.23 o
   1  10   3      157.13      131.67      9.27 o
   2  10   3       46.77       39.23      5.77 o
   3  10   3      123.66      147.03     11.12 o
   4  10   3     1301.88     1444.14     38.91 o
   5  10   3       39.16       38.76      9.42 o
   6  10   3      506.46      532.47     22.13 o
   7  10   3       37.02       30.81      9.58 o
   8  10   3        0.11       -2.49      8.47 o
   9  10   3        6.50        1.11      8.95 o
  10  10   3       29.21       30.97      7.20 o
  11  10   3        0.39       -6.41      6.41 o
 -11  11   3      114.61       95.41      7.62 o
 -10  11   3       47.65       56.07      7.41 o
  -9  11   3       14.83       13.66      5.88 o
  -8  11   3      181.86      181.50     13.40 o
  -7  11   3        2.93       -6.72      6.72 o
  -6  11   3        0.66       12.23      4.92 o
  -5  11   3      401.08      451.15     19.01 o
  -4  11   3        2.82       -4.45     10.59 o
  -3  11   3      635.31      636.77     24.99 o
  -2  11   3     1384.11     1349.73     41.77 o
  -1  11   3      363.09      373.00     17.74 o
   0  11   3      830.98      779.09     25.20 o
   1  11   3       52.87       51.15      7.15 o
   2  11   3     2267.15     2351.72     56.49 o
   3  11   3       16.94       34.47      7.09 o
   4  11   3      142.70      117.75     11.81 o
   5  11   3       29.76       38.12      9.53 o
   6  11   3        3.33       24.20      7.68 o
   7  11   3        0.03        1.38      5.98 o
   8  11   3      310.12      315.39     17.52 o
   9  11   3       18.43       29.12      7.31 o
  10  11   3      337.18      317.35     15.25 o
  11  11   3       45.88       45.59      6.72 o
 -10  12   3       40.26       43.94      5.56 o
  -9  12   3      140.04      135.28     10.85 o
  -8  12   3      146.90      158.41     12.23 o
  -7  12   3      196.48      216.76     14.72 o
  -6  12   3        0.79        2.54      6.78 o
  -5  12   3      107.94      115.26     12.23 o
  -4  12   3      798.42      835.21     28.06 o
  -3  12   3      913.12     1007.44     31.87 o
  -2  12   3        5.31        9.42     11.17 o
  -1  12   3        1.14       12.60      7.25 o
   0  12   3     1722.42     1573.64     45.85 o
   1  12   3      615.41      613.95     20.91 o
   2  12   3       82.03       93.24      9.05 o
   3  12   3        5.79       -5.14      9.05 o
   4  12   3      892.18      855.91     31.24 o
   5  12   3      464.65      484.45     26.05 o
   6  12   3      107.05      146.76     14.40 o
   7  12   3      150.34      140.78     13.40 o
   8  12   3       48.92       41.99      9.05 o
   9  12   3       11.91       13.71      6.14 o
  10  12   3        0.06        2.54      5.77 o
  -9  13   3       21.63       16.73      5.35 o
  -8  13   3      185.04      169.27     12.39 o
  -7  13   3       21.82       31.66      6.09 o
  -6  13   3       28.55        7.25      8.84 o
  -5  13   3      353.02      349.12     20.65 o
  -4  13   3       29.83       34.94      7.25 o
  -3  13   3       32.30       41.61     10.01 o
  -2  13   3      763.06      820.07     36.64 o
  -1  13   3      370.55      403.50     26.10 o
   0  13   3       59.96       72.27      9.69 o
   1  13   3      544.81      488.47     21.18 o
   2  13   3       88.06       72.32     11.17 o
   3  13   3       75.24       87.78     11.86 o
   4  13   3        0.49       -7.41     10.38 o
   5  13   3      424.58      379.72     22.98 o
   6  13   3       14.65       25.31      9.05 o
   7  13   3        0.60        9.11      6.46 o
   8  13   3        4.49        2.75      6.14 o
   9  13   3      181.68      195.47     11.54 o
  -9  14   3       24.44       25.41      4.71 o
  -8  14   3       83.57      103.67      8.89 o
  -7  14   3      320.30      311.48     16.04 o
  -6  14   3       74.76       97.74      9.58 o
  -5  14   3        7.08       15.62      7.04 o
  -4  14   3       23.70       11.28      7.62 o
  -3  14   3     1233.78     1316.01     41.72 o
  -2  14   3       12.11        7.52     11.91 o
  -1  14   3      668.45      622.42     33.25 o
   0  14   3      212.48      190.66     14.56 o
   1  14   3       48.33       68.03     10.54 o
   2  14   3       45.66       61.20      9.16 o
   3  14   3      175.84      189.44     16.57 o
   4  14   3        1.76      -10.22     11.22 o
   5  14   3       12.72       20.81      7.36 o
   6  14   3       24.42       39.71      8.47 o
   7  14   3      207.42      213.32     13.71 o
   8  14   3       97.10       75.08      8.05 o
  -7  15   3       13.03       21.13      5.35 o
  -6  15   3      429.54      413.29     18.00 o
  -5  15   3      637.10      675.26     24.83 o
  -4  15   3        6.52       14.14      5.72 o
  -3  15   3      272.65      287.97     19.64 o
  -2  15   3       42.65       55.33     10.59 o
  -1  15   3       57.71       58.72     14.14 o
   0  15   3        9.99        8.89      7.25 o
   1  15   3       43.48       57.02     10.11 o
   2  15   3      152.29      144.81     12.55 o
   3  15   3       42.76       64.86      9.90 o
   4  15   3       14.61        4.55      9.42 o
   5  15   3      163.17      177.26     15.14 o
   6  15   3      168.92      148.56     12.18 o
   7  15   3        3.91       -1.43      6.04 o
  -6  16   3        0.63       -1.96      5.45 o
  -5  16   3        4.65       13.40      5.67 o
  -4  16   3       15.26       21.13      6.94 o
  -3  16   3        4.98       21.28      7.31 o
  -2  16   3        9.00        5.93      8.74 o
  -1  16   3        1.30        0.00      9.90 o
   0  16   3       46.93       43.73      8.05 o
   1  16   3      138.78      148.78     12.12 o
   2  16   3      118.46      113.67     10.91 o
   3  16   3       15.33        9.11     10.54 o
   4  16   3        0.96        3.60      8.58 o
   5  16   3        0.63        1.91      7.52 o
   6  16   3       24.34       20.60      6.09 o
  -4  17   3        4.96        3.97      4.92 o
  -3  17   3        7.61       12.44      5.77 o
  -2  17   3       57.17       60.20      9.48 o
  -1  17   3       14.40       35.37      8.21 o
   0  17   3        3.00       12.50      4.98 o
   1  17   3      192.54      173.98     11.91 o
   2  17   3       97.12       89.16      8.89 o
   3  17   3      117.93      113.25     11.38 o
   4  17   3        1.84       -6.83      6.83 o
 -14   0   4       98.64       95.09      7.94 o
 -13   0   4        8.13        5.93      3.92 o
 -12   0   4      170.71      161.64     12.71 o
 -11   0   4      448.61      457.02     20.60 o
 -10   0   4     1310.15     1288.32     35.21 o
  -9   0   4     1810.77     1771.12     49.08 o
  -8   0   4     1248.30     1280.38     40.34 o
  -7   0   4      487.80      471.80     17.00 o
  -6   0   4     1066.82      880.69     25.63 o
  -5   0   4     4356.13     4069.00     67.35 o
  -4   0   4      309.18      327.52      9.95 o
  -3   0   4      364.81      387.77     10.96 o
  -2   0   4     8521.35     7823.46     92.23 o
  -1   0   4    62098.93    52939.97    817.53 o
   0   0   4    10982.67     9190.88    103.40 o
   1   0   4      458.21      367.39     10.91 o
   2   0   4     5286.18     4564.68     59.46 o
   3   0   4       29.56       27.43      3.18 o
   4   0   4    12011.73    13959.55    164.34 o
   5   0   4     1625.75     2046.12     44.21 o
   6   0   4        0.20        1.01      8.21 o
   7   0   4      604.48      540.41     18.42 o
   8   0   4      700.51      677.38     21.07 o
   9   0   4      716.25      704.91     21.97 o
  10   0   4        3.50        2.28      5.72 o
  11   0   4       28.31       19.80      7.31 o
  12   0   4      201.12      172.44     12.81 o
  13   0   4        2.54       -1.54      5.51 o
  14   0   4       13.74       21.28      4.45 o
 -14   1   4       24.30       24.83      5.03 o
 -13   1   4        0.06       -4.82      5.88 o
 -12   1   4       27.98       23.98      6.94 o
 -11   1   4        0.75        3.34      6.99 o
 -10   1   4        1.78        0.00      7.47 o
  -9   1   4       24.36       33.14      6.99 o
  -8   1   4      718.90      728.58     21.76 o
  -7   1   4       72.68       74.76      7.41 o
  -6   1   4       42.45       47.54      5.98 o
  -5   1   4      640.57      723.29     20.33 o
  -4   1   4       14.41       12.92      2.91 o
  -3   1   4      680.64      742.77     18.90 o
  -2   1   4     1689.17     1700.81     28.86 o
  -1   1   4     2171.55     1950.29     30.18 o
   0   1   4    12130.98    11132.06    123.31 o
   1   1   4    30970.86    26368.65    277.01 o
   2   1   4    12209.31    11093.57    126.12 o
   3   1   4       19.51       19.80      2.91 o
   4   1   4     1272.20     1262.69     29.28 o
   5   1   4      362.98      375.86     13.08 o
   6   1   4      998.89     1048.37     29.17 o
   7   1   4      771.35      703.01     21.50 o
   8   1   4       11.69        8.79      4.98 o
   9   1   4       99.90      112.61      9.32 o
  10   1   4      151.19      164.92     11.44 o
  11   1   4      233.24      213.90     14.03 o
  12   1   4       10.40       -2.91      9.00 o
  13   1   4      108.38      113.51      9.21 o
  14   1   4       36.12       36.85      5.29 o
 -14   2   4        4.44        3.55      3.18 o
 -13   2   4       42.66       47.65      6.94 o
 -12   2   4        4.02        4.61      4.87 o
 -11   2   4        0.84       -5.56      7.31 o
 -10   2   4       22.93       19.01      5.72 o
  -9   2   4      280.93      282.46     14.30 o
  -8   2   4       63.37       71.11      7.31 o
  -7   2   4     1054.62     1216.63     38.12 o
  -6   2   4     4126.72     4333.52     79.63 o
  -5   2   4     2258.88     2212.26     47.39 o
  -4   2   4      377.54      522.62     15.41 o
  -3   2   4     2964.07     3108.10     48.13 o
  -2   2   4    11717.30    11163.19    127.70 o
  -1   2   4     2110.19     2057.08     32.19 o
   0   2   4    16996.98    14952.48    162.86 o
   1   2   4      778.85      707.19     16.41 o
   2   2   4     1462.46     1405.80     26.47 o
   3   2   4     1021.06      971.76     22.87 o
   4   2   4     2762.64     3054.57     51.67 o
   5   2   4        3.64        2.65      4.18 o
   6   2   4     2652.51     2918.61     63.00 o
   7   2   4        5.48       -1.11      8.37 o
   8   2   4      803.05      725.24     22.13 o
   9   2   4        7.14        6.35      6.09 o
  10   2   4        8.97        5.40      6.57 o
  11   2   4       48.66       53.21      8.63 o
  12   2   4       36.83       27.96      6.30 o
  13   2   4        2.32        3.44      4.55 o
  14   2   4        3.87        0.00      4.50 o
 -14   3   4       12.78       16.57      4.08 o
 -13   3   4      104.33       91.07      9.00 o
 -12   3   4       45.11       56.70      8.05 o
 -11   3   4      211.91      201.99     13.92 o
 -10   3   4      264.64      270.71     13.82 o
  -9   3   4     1176.47     1141.24     32.88 o
  -8   3   4      188.16      143.48     10.27 o
  -7   3   4     1559.93     1533.45     43.73 o
  -6   3   4     1339.79     1411.15     41.88 o
  -5   3   4     1433.00     1558.23     40.03 o
  -4   3   4      114.44      225.18      9.27 o
  -3   3   4     1610.17     1573.53     32.08 o
  -2   3   4     1756.23     1785.21     32.03 o
  -1   3   4     1919.15     1664.71     28.96 o
   0   3   4     9089.01     8619.01    100.97 o
   1   3   4      240.47      231.32      6.99 o
   2   3   4     6583.57     5982.13     76.88 o
   3   3   4     1236.02     1333.85     28.64 o
   4   3   4      851.75      764.05     23.51 o
   5   3   4      359.66      366.33     13.24 o
   6   3   4      474.55      542.53     18.48 o
   7   3   4     1344.54     1457.79     44.53 o
   8   3   4      409.12      393.81     17.05 o
   9   3   4      733.24      728.16     23.03 o
  10   3   4      205.89      192.83     14.24 o
  11   3   4       93.17       85.24      9.85 o
  12   3   4       16.50       21.13      5.40 o
  13   3   4       72.92       80.16      7.57 o
 -13   4   4       18.79       17.74      5.14 o
 -12   4   4      212.37      223.43     13.50 o
 -11   4   4      209.78      203.42     14.40 o
 -10   4   4       95.96       68.56     10.17 o
  -9   4   4       76.28       68.46      8.05 o
  -8   4   4      460.59      466.24     17.90 o
  -7   4   4      394.28      354.52     15.62 o
  -6   4   4      639.07      564.87     19.06 o
  -5   4   4      321.01      240.58     11.97 o
  -4   4   4      248.20      340.70     12.18 o
  -3   4   4       38.18       21.39      3.97 o
  -2   4   4      886.60      809.27     21.13 o
  -1   4   4     9265.50     9103.36    108.96 o
   0   4   4     1240.08     1332.79     26.21 o
   1   4   4        7.92        3.49      3.87 o
   2   4   4      499.34      493.08     13.34 o
   3   4   4     1421.23     1310.61     29.44 o
   4   4   4     1897.68     1689.01     37.70 o
   5   4   4     1127.63     1056.10     32.83 o
   6   4   4       95.34      127.76     10.75 o
   7   4   4      578.20      577.00     20.23 o
   8   4   4        6.17        9.48      6.09 o
   9   4   4      951.37      927.97     29.44 o
  10   4   4       13.08       24.73      6.62 o
  11   4   4       12.21       12.07      5.98 o
  12   4   4       23.29       31.77      6.57 o
  13   4   4       15.63        9.85      5.08 o
 -13   5   4       53.39       48.44      6.99 o
 -12   5   4       54.64       54.80      7.52 o
 -11   5   4      104.02      119.50     11.44 o
 -10   5   4      204.64      158.94     12.34 o
  -9   5   4        6.20        3.55      8.37 o
  -8   5   4        4.11        5.77      7.41 o
  -7   5   4        2.19        1.11      6.30 o
  -6   5   4      345.21      299.19     14.56 o
  -5   5   4      345.63      469.78     16.89 o
  -4   5   4      771.23      911.51     24.83 o
  -3   5   4     1043.18     1181.42     30.39 o
  -2   5   4      732.15      666.63     20.23 o
  -1   5   4     3645.36     3749.85     56.23 o
   0   5   4     1443.99     1308.91     27.53 o
   1   5   4      471.49      428.59     12.65 o
   2   5   4      445.07      461.31     13.71 o
   3   5   4       14.99       17.00      3.81 o
   4   5   4      454.88      445.27     14.03 o
   5   5   4     1480.47     1530.07     41.67 o
   6   5   4      119.45      139.14     11.07 o
   7   5   4       15.39       27.96      6.57 o
   8   5   4       69.47       80.27      9.37 o
   9   5   4      158.16      144.70     11.07 o
  10   5   4      133.95      146.02     12.81 o
  11   5   4       31.23        8.31      9.64 o
  12   5   4        5.55        7.99      5.08 o
  13   5   4        0.19        4.50      3.34 o
 -13   6   4        0.62       -1.80      4.50 o
 -12   6   4       12.78       15.62      6.19 o
 -11   6   4       25.35       26.53      6.14 o
 -10   6   4      284.61      302.53     17.52 o
  -9   6   4       13.44       19.59      5.93 o
  -8   6   4      365.48      368.02     16.57 o
  -7   6   4      443.27      478.94     18.69 o
  -6   6   4       68.30       62.10      7.68 o
  -5   6   4       10.23       -1.16      7.68 o
  -4   6   4     6064.75     6601.59    103.30 o
  -3   6   4      305.35      270.92     11.17 o
  -2   6   4      210.89      159.68      8.05 o
  -1   6   4      341.51      394.18     13.02 o
   0   6   4        3.67        9.16      3.28 o
   1   6   4       34.18       36.06      4.08 o
   2   6   4      421.39      481.22     14.88 o
   3   6   4     2057.50     2056.87     42.89 o
   4   6   4      184.67      198.17      9.85 o
   5   6   4       52.03       90.01      8.31 o
   6   6   4     2165.70     2078.21     56.92 o
   7   6   4      227.67      250.54     13.87 o
   8   6   4      380.29      347.48     16.62 o
   9   6   4       41.34       56.76      9.05 o
  10   6   4      101.95      110.55     10.91 o
  11   6   4       17.20       24.57      5.93 o
  12   6   4      265.79      272.93     13.92 o
  13   6   4        3.53       -4.92      4.92 o
 -13   7   4      105.35       97.42      7.62 o
 -12   7   4        9.36        7.62      4.61 o
 -11   7   4      301.89      307.51     15.83 o
 -10   7   4      450.18      483.92     20.75 o
  -9   7   4       11.89        2.38      8.42 o
  -8   7   4      116.12      127.60     10.38 o
  -7   7   4     1979.58     1994.92     53.95 o
  -6   7   4     1944.92     1907.35     53.47 o
  -5   7   4     1974.24     1852.66     52.95 o
  -4   7   4     6252.48     6362.86    105.52 o
  -3   7   4     5162.64     5297.07     86.83 o
  -2   7   4     6438.13     6936.41     99.64 o
  -1   7   4     1166.58     1026.08     28.06 o
   0   7   4     2100.86     2043.16     40.61 o
   1   7   4       45.04       49.34      5.03 o
   2   7   4      142.31       91.44      6.41 o
   3   7   4       36.93       63.48      6.04 o
   4   7   4     1243.63     1444.61     39.13 o
   5   7   4        9.54       18.21      6.14 o
   6   7   4       13.94       30.13      6.35 o
   7   7   4      413.15      403.71     18.37 o
   8   7   4     1505.34     1482.63     40.24 o
   9   7   4      324.46      310.31     17.79 o
  10   7   4       42.14       23.51      8.15 o
  11   7   4        3.05        5.61      6.09 o
  12   7   4       11.03       14.40      4.71 o
 -12   8   4       21.53       19.38      4.98 o
 -11   8   4       17.35       22.03      5.67 o
 -10   8   4       11.75        9.21      5.24 o
  -9   8   4       22.73       32.08      6.88 o
  -8   8   4       63.63       65.92      8.42 o
  -7   8   4        1.52        3.18      5.56 o
  -6   8   4      128.29      140.36     11.44 o
  -5   8   4       91.45       91.17      9.42 o
  -4   8   4      484.58      477.57     19.11 o
  -3   8   4      844.04     1057.32     29.70 o
  -2   8   4      185.37      206.70     10.38 o
  -1   8   4      225.88      251.75     10.69 o
   0   8   4      495.92      582.87     17.95 o
   1   8   4       95.52       82.70      7.04 o
   2   8   4      655.02      665.36     20.23 o
   3   8   4       59.47       35.53      6.04 o
   4   8   4       16.71       23.45      5.45 o
   5   8   4     1067.38     1021.37     31.61 o
   6   8   4       27.59       26.58      8.10 o
   7   8   4      389.35      362.78     17.84 o
   8   8   4      443.09      469.04     22.03 o
   9   8   4      639.94      612.26     24.67 o
  10   8   4       84.63       63.69     10.59 o
  11   8   4       30.85       32.08      6.19 o
  12   8   4      157.86      158.57      9.85 o
 -12   9   4      107.26      110.76      8.47 o
 -11   9   4        2.00       -6.41      6.41 o
 -10   9   4      212.31      192.72     13.08 o
  -9   9   4      641.47      559.74     23.56 o
  -8   9   4      503.49      478.89     22.18 o
  -7   9   4      412.97      374.53     17.10 o
  -6   9   4      895.35      988.17     28.59 o
  -5   9   4       12.70       26.84      7.41 o
  -4   9   4      475.14      508.54     21.13 o
  -3   9   4      586.03      630.15     21.28 o
  -2   9   4      618.77      615.49     19.33 o
  -1   9   4      653.21      680.29     21.71 o
   0   9   4       22.90       30.92      5.14 o
   1   9   4     2462.70     2411.71     51.30 o
   2   9   4      332.43      307.88     13.02 o
   3   9   4      514.68      578.43     18.16 o
   4   9   4        2.55        4.45      7.99 o
   5   9   4      484.99      569.32     20.86 o
   6   9   4      345.73      327.78     17.84 o
   7   9   4      130.16      117.80     11.97 o
   8   9   4       63.07       78.68     11.49 o
   9   9   4       18.16        8.05      8.52 o
  10   9   4        1.01        7.78      5.03 o
  11   9   4      349.89      364.63     15.51 o
  12   9   4       20.18       16.62      5.24 o
 -11  10   4        8.86        4.82      7.15 o
 -10  10   4      384.34      371.41     16.73 o
  -9  10   4      227.70      211.62     14.08 o
  -8  10   4      129.38      148.51     12.60 o
  -7  10   4       75.46       68.83     10.64 o
  -6  10   4     1403.75     1442.02     40.24 o
  -5  10   4     1024.37      992.35     29.60 o
  -4  10   4      233.35      261.81     16.10 o
  -3  10   4      771.45      767.97     25.20 o
  -2  10   4       99.62      107.96      9.27 o
  -1  10   4     1949.49     1929.96     49.87 o
   0  10   4      235.94      233.59     11.17 o
   1  10   4      106.49       91.22      8.15 o
   2  10   4      204.57      195.79     11.12 o
   3  10   4     4044.13     3989.32     77.88 o
   4  10   4      213.32      200.34     13.13 o
   5  10   4      233.62      239.31     14.82 o
   6  10   4      657.65      700.52     26.21 o
   7  10   4      238.16      241.59     17.42 o
   8  10   4      436.26      456.86     21.44 o
   9  10   4       13.57       19.27      6.41 o
  10  10   4        1.65        3.49      6.25 o
  11  10   4        7.86       11.60      4.39 o
 -11  11   4       14.51       23.14      4.29 o
 -10  11   4        2.50        0.00      6.30 o
  -9  11   4       58.15       46.54      7.78 o
  -8  11   4        2.65        4.50      5.98 o
  -7  11   4        8.19       26.84      7.20 o
  -6  11   4       80.77       66.71     11.70 o
  -5  11   4      432.64      483.28     21.07 o
  -4  11   4       62.23       51.15     10.38 o
  -3  11   4       73.56       63.69      8.84 o
  -2  11   4     2046.31     2155.56     59.62 o
  -1  11   4       86.17       89.42      9.00 o
   0  11   4       36.24       41.14      6.25 o
   1  11   4      115.95      121.51      9.37 o
   2  11   4        5.05       18.42      5.24 o
   3  11   4      661.13      619.30     20.91 o
   4  11   4      131.06      140.62     11.97 o
   5  11   4      314.87      308.72     17.47 o
   6  11   4      589.71      641.06     29.86 o
   7  11   4       45.47       42.57     10.54 o
   8  11   4       45.47       38.81      8.37 o
   9  11   4      176.05      174.98     13.08 o
  10  11   4      208.78      238.41     12.71 o
  11  11   4      100.45       95.67      7.20 o
 -10  12   4        0.22       -6.25      6.25 o
  -9  12   4      215.59      219.35     12.44 o
  -8  12   4       42.92       29.91      8.37 o
  -7  12   4      203.97      239.79     16.36 o
  -6  12   4        5.60       -5.29      6.72 o
  -5  12   4       26.01       11.81     13.18 o
  -4  12   4      521.85      576.36     28.17 o
  -3  12   4        4.98        5.29     11.01 o
  -2  12   4      442.34      485.46     21.55 o
  -1  12   4      603.64      631.48     22.18 o
   0  12   4     2465.53     2422.67     58.29 o
   1  12   4        7.92        7.84      9.53 o
   2  12   4      410.26      394.44     16.73 o
   3  12   4       49.25       49.40      7.99 o
   4  12   4        9.72       29.49      8.84 o
   5  12   4       94.59       95.73     12.34 o
   6  12   4      627.91      623.27     28.54 o
   7  12   4       22.23       24.67      9.05 o
   8  12   4      140.93      154.71     11.49 o
   9  12   4       34.92       21.76      6.62 o
  10  12   4      218.22      257.53     12.12 o
  -9  13   4      144.65      146.39      9.58 o
  -8  13   4       61.92       62.37      8.31 o
  -7  13   4      136.93      137.66     11.60 o
  -6  13   4      126.78      124.63     11.60 o
  -5  13   4      118.99      132.84     12.92 o
  -4  13   4       74.04       69.04     12.44 o
  -3  13   4      393.68      402.49     25.25 o
  -2  13   4     1669.69     1699.86     49.13 o
  -1  13   4      447.88      472.75     24.46 o
   0  13   4       48.92       70.05      9.95 o
   1  13   4        0.62       19.48      6.67 o
   2  13   4      919.69      878.79     29.49 o
   3  13   4       25.04       27.48      7.99 o
   4  13   4      103.72       98.37     12.28 o
   5  13   4       19.83       23.77      8.74 o
   6  13   4        4.73       -2.81      9.53 o
   7  13   4      136.67      126.96     12.71 o
   8  13   4       55.58       63.27      7.94 o
   9  13   4      212.30      176.73     11.22 o
  -8  14   4      124.84      131.25      9.74 o
  -7  14   4        1.11        2.65      6.30 o
  -6  14   4      338.74      326.94     17.42 o
  -5  14   4       57.83       64.33      9.37 o
  -4  14   4        3.61        2.91      9.00 o
  -3  14   4      253.66      225.92     19.54 o
  -2  14   4      242.27      243.02     20.65 o
  -1  14   4      721.69      708.14     29.76 o
   0  14   4      333.47      352.09     18.27 o
   1  14   4       84.04       84.18     11.17 o
   2  14   4       48.24       46.70      9.58 o
   3  14   4      134.62      138.88     13.40 o
   4  14   4        0.30      -11.49     11.49 o
   5  14   4        0.04        4.39      8.47 o
   6  14   4        0.09       -5.98      9.32 o
   7  14   4        1.71       -5.45      7.36 o
   8  14   4       34.41       28.70      7.36 o
  -7  15   4       30.78       36.21      5.35 o
  -6  15   4       12.18       11.01      6.99 o
  -5  15   4      310.26      266.69     16.15 o
  -4  15   4        3.75       10.91      6.57 o
  -3  15   4       74.35       78.46     11.60 o
  -2  15   4        2.25        5.24     10.85 o
  -1  15   4        8.74        6.41      8.47 o
   0  15   4      195.38      190.13     13.98 o
   1  15   4      542.95      498.43     21.65 o
   2  15   4        5.45       -3.44      9.05 o
   3  15   4       12.14       15.14      8.31 o
   4  15   4      124.99      138.77     13.29 o
   5  15   4       35.18       30.92      7.68 o
   6  15   4       78.39       96.25      9.27 o
   7  15   4       24.42       29.07      5.77 o
  -6  16   4        3.93       -0.64      5.08 o
  -5  16   4        0.18       -1.64      7.09 o
  -4  16   4        1.23        4.02      7.25 o
  -3  16   4      123.59      137.02     13.40 o
  -2  16   4       36.31       27.32      9.74 o
  -1  16   4      385.88      344.89     20.28 o
   0  16   4       21.34        5.82     10.43 o
   1  16   4      253.06      265.89     15.35 o
   2  16   4      303.11      337.05     17.68 o
   3  16   4       24.26       36.21      8.05 o
   4  16   4       24.88       20.75      9.00 o
   5  16   4       19.04       19.75      7.25 o
   6  16   4       99.14       93.02      8.84 o
  -4  17   4       55.04       55.49      7.78 o
  -3  17   4      113.51       99.06     11.38 o
  -2  17   4       54.96       47.60     10.38 o
  -1  17   4       28.90       30.60      7.99 o
   0  17   4      265.67      258.85     13.55 o
   1  17   4      226.98      204.10     12.97 o
   2  17   4       92.81      104.51      9.74 o
   3  17   4      135.08      105.20     10.64 o
 -14   1   5        9.58       -1.01      5.03 o
 -13   1   5        7.52        5.40      6.57 o
 -12   1   5       84.93       93.66      8.95 o
 -11   1   5        0.75       -2.22      7.09 o
 -10   1   5       15.19       11.28      4.87 o
  -9   1   5        1.99        3.60      8.52 o
  -8   1   5     1572.39     1561.30     47.60 o
  -7   1   5       30.83       23.40      6.19 o
  -6   1   5      102.67       72.64      7.57 o
  -5   1   5     1378.25     1382.24     35.10 o
  -4   1   5      475.48      475.87     14.51 o
  -3   1   5      312.98      292.31      8.84 o
  -2   1   5      631.55      626.34     16.89 o
  -1   1   5       84.67       86.99      4.39 o
   0   1   5     1116.80     1042.65     21.28 o
   1   1   5     9747.12     8754.02    103.19 o
   2   1   5      117.93      113.83      5.45 o
   3   1   5        4.64       27.48      3.49 o
   4   1   5      174.04      203.89      8.58 o
   5   1   5     4574.63     4668.13     76.19 o
   6   1   5       38.53       32.77      6.41 o
   7   1   5       20.93        1.16      8.84 o
   8   1   5      166.79      169.00     11.28 o
   9   1   5       72.05       68.51      8.05 o
  10   1   5      814.02      777.66     27.06 o
  11   1   5       12.70       17.37      6.88 o
  12   1   5       89.04       89.11     10.32 o
  13   1   5      118.04      137.55      9.53 o
 -14   2   5        8.38        5.51      3.07 o
 -13   2   5      174.58      174.08     10.64 o
 -12   2   5        8.15       14.19      5.40 o
 -11   2   5      196.08      204.26     14.56 o
 -10   2   5       50.56       61.58      8.68 o
  -9   2   5     2152.79     2118.76     56.65 o
  -8   2   5       12.63       19.64      6.62 o
  -7   2   5     1096.67     1051.18     31.40 o
  -6   2   5     1851.08     1810.83     47.76 o
  -5   2   5        2.29        2.33      4.87 o
  -4   2   5     1369.55     1322.10     31.45 o
  -3   2   5     6045.23     5636.13     76.88 o
  -2   2   5     2422.03     2296.02     38.28 o
  -1   2   5     3960.77     3954.96     54.80 o
   0   2   5       31.30       33.73      3.12 o
   1   2   5     3995.63     3565.02     50.67 o
   2   2   5    13578.44    12563.75    144.70 o
   3   2   5     1816.61     1868.91     35.74 o
   4   2   5        0.61        6.62      3.55 o
   5   2   5      772.55      919.45     28.75 o
   6   2   5     1497.35     1374.94     40.87 o
   7   2   5       42.53       62.63      8.31 o
   8   2   5       10.19       -1.22      7.15 o
   9   2   5        8.17        3.60      8.05 o
  10   2   5       56.50       48.23      8.42 o
  11   2   5      372.92      327.41     17.26 o
  12   2   5       13.14       13.40      5.72 o
  13   2   5        0.37        8.26      4.02 o
 -13   3   5       74.32       64.65      7.78 o
 -12   3   5        6.40        3.76      6.83 o
 -11   3   5      331.54      322.86     16.89 o
 -10   3   5       91.11       84.29     10.01 o
  -9   3   5        5.12       -2.38     10.48 o
  -8   3   5        2.21        3.60      5.29 o
  -7   3   5      241.49      253.93     13.77 o
  -6   3   5        1.58       -1.11      7.73 o
  -5   3   5     2473.38     2466.88     52.79 o
  -4   3   5       86.00      161.75      7.84 o
  -3   3   5     1675.27     1819.20     35.95 o
  -2   3   5     4393.54     3892.54     57.07 o
  -1   3   5      588.55      494.14     15.09 o
   0   3   5      312.95      295.59      9.53 o
   1   3   5     1486.33     1449.75     28.22 o
   2   3   5     2765.22     2715.03     44.37 o
   3   3   5     2647.66     2723.56     46.70 o
   4   3   5        0.19        3.18      5.14 o
   5   3   5      968.32      989.28     30.92 o
   6   3   5      153.87      180.91     11.17 o
   7   3   5        6.87        7.52      8.68 o
   8   3   5      159.70      145.81     11.01 o
   9   3   5        1.29       -8.58      8.58 o
  10   3   5      369.72      348.17     18.53 o
  11   3   5       87.59       64.43      8.74 o
  12   3   5       27.67       34.36      5.56 o
  13   3   5      206.48      223.48     11.97 o
 -13   4   5      110.81      104.46      8.63 o
 -12   4   5       29.98       13.98      6.62 o
 -11   4   5      143.27      136.70     12.12 o
 -10   4   5        2.52        2.38      5.98 o
  -9   4   5        6.13        0.00      7.84 o
  -8   4   5      865.83      843.10     25.25 o
  -7   4   5       19.49       22.66      6.19 o
  -6   4   5      129.30      122.41     10.11 o
  -5   4   5      326.81      366.49     14.14 o
  -4   4   5      814.74      905.68     27.58 o
  -3   4   5      657.25      710.21     22.08 o
  -2   4   5     1891.92     1714.90     34.15 o
  -1   4   5      347.87      369.40     11.60 o
   0   4   5     4309.38     3907.78     56.70 o
   1   4   5     1745.28     1977.56     35.90 o
   2   4   5      396.31      339.01     11.49 o
   3   4   5     2229.10     1981.00     39.44 o
   4   4   5      498.46      513.52     16.89 o
   5   4   5      718.45      781.53     23.67 o
   6   4   5      941.39      839.45     27.27 o
   7   4   5      147.91      142.00     12.12 o
   8   4   5       13.61        3.81      7.25 o
   9   4   5        0.91        1.22      8.05 o
  10   4   5      135.78      176.36     13.24 o
  11   4   5      148.45      130.19     11.38 o
  12   4   5      125.29      105.15      9.48 o
  13   4   5        0.25        6.57      3.12 o
 -13   5   5       37.81       55.91      6.09 o
 -12   5   5      578.75      573.19     20.75 o
 -11   5   5       25.22       11.17      6.78 o
 -10   5   5       15.46       21.71      5.61 o
  -9   5   5       21.12       19.48      6.41 o
  -8   5   5     2107.54     1968.72     54.37 o
  -7   5   5      184.57      197.59     12.07 o
  -6   5   5      815.26      730.91     23.45 o
  -5   5   5      987.34     1049.75     29.49 o
  -4   5   5     7434.56     7839.23    112.40 o
  -3   5   5     4551.45     4879.81     75.18 o
  -2   5   5      264.14      276.00      9.64 o
  -1   5   5     6274.33     6119.78     83.28 o
   0   5   5    13420.97    13761.80    160.42 o
   1   5   5     6587.09     6332.25     85.14 o
   2   5   5      861.45      615.49     16.62 o
   3   5   5     3138.17     3221.67     55.75 o
   4   5   5      183.35      237.88     10.27 o
   5   5   5      797.82      722.49     23.19 o
   6   5   5        1.87        7.09      8.15 o
   7   5   5      558.24      614.96     22.18 o
   8   5   5      501.49      466.77     19.43 o
   9   5   5      128.50      157.04     14.30 o
  10   5   5        0.15       17.58      4.55 o
  11   5   5       54.49       44.84      7.36 o
  12   5   5      267.89      272.03     14.24 o
  13   5   5        3.55       -3.92      4.50 o
 -13   6   5        3.84        1.64      4.61 o
 -12   6   5        0.90       -1.59      5.77 o
 -11   6   5       22.80       12.02      7.15 o
 -10   6   5       69.33       65.28      7.52 o
  -9   6   5      373.41      369.82     19.11 o
  -8   6   5      790.45      775.22     24.51 o
  -7   6   5        5.27       -1.27      9.32 o
  -6   6   5       12.03        6.62      7.09 o
  -5   6   5        1.51       13.29      5.77 o
  -4   6   5     4625.03     4672.47     81.32 o
  -3   6   5     2014.67     2074.34     45.06 o
  -2   6   5     1464.88     1771.71     38.65 o
  -1   6   5      226.41      160.48      7.68 o
   0   6   5     1903.73     1767.21     36.59 o
   1   6   5      435.49      463.06     14.67 o
   2   6   5     2639.00     2470.74     46.86 o
   3   6   5      288.05      301.63     11.49 o
   4   6   5      883.20      922.62     25.10 o
   5   6   5      506.08      456.92     16.68 o
   6   6   5     1097.00     1048.05     32.67 o
   7   6   5      824.30      850.25     27.00 o
   8   6   5      298.36      363.26     17.05 o
   9   6   5        4.68        6.14      7.89 o
  10   6   5        0.55       -9.11      9.11 o
  11   6   5       30.02       36.90      7.89 o
  12   6   5        0.78        1.48      4.92 o
  13   6   5        1.88       -2.91      3.92 o
 -12   7   5        0.02       -3.60      5.67 o
 -11   7   5        7.78       12.55      4.45 o
 -10   7   5       57.42       47.02      8.79 o
  -9   7   5      784.87      768.77     27.64 o
  -8   7   5        3.74        7.62      5.40 o
  -7   7   5       32.30       35.58      6.88 o
  -6   7   5       49.65       40.40      7.47 o
  -5   7   5       12.97       20.01      7.47 o
  -4   7   5      341.73      391.42     15.67 o
  -3   7   5      584.18      626.55     20.49 o
  -2   7   5      136.08      124.00      7.57 o
  -1   7   5      246.71      299.62     10.91 o
   0   7   5      820.40      681.25     18.80 o
   1   7   5     2616.61     2443.90     47.33 o
   2   7   5      595.52      686.81     19.96 o
   3   7   5       32.27       28.48      4.77 o
   4   7   5      197.08      178.58     10.43 o
   5   7   5        1.16       -2.22      7.47 o
   6   7   5       99.55       90.43     11.07 o
   7   7   5      253.15      282.52     15.83 o
   8   7   5        0.23       14.03      5.29 o
   9   7   5       38.67       27.58      7.89 o
  10   7   5        4.90        5.72      5.67 o
  11   7   5       62.22       61.68      8.15 o
  12   7   5        1.84        8.37      3.60 o
 -12   8   5       72.98       79.31      7.52 o
 -11   8   5      283.49      282.67     14.98 o
 -10   8   5      220.81      186.58     13.29 o
  -9   8   5      119.70      106.84     11.38 o
  -8   8   5      102.40      102.34     10.43 o
  -7   8   5     1444.07     1454.19     39.55 o
  -6   8   5       35.02       32.56      6.88 o
  -5   8   5      862.83      946.34     32.14 o
  -4   8   5     1414.39     1402.10     44.16 o
  -3   8   5     1293.79     1210.28     37.11 o
  -2   8   5      759.58      787.77     23.19 o
  -1   8   5      119.96      113.89      7.41 o
   0   8   5      414.43      428.86     13.66 o
   1   8   5      433.20      397.46     13.55 o
   2   8   5     2244.32     2254.30     49.03 o
   3   8   5      957.99     1097.24     33.46 o
   4   8   5      653.14      618.93     19.70 o
   5   8   5        0.77        4.77      8.63 o
   6   8   5     3342.41     3137.48     76.72 o
   7   8   5      895.85      912.25     29.23 o
   8   8   5       20.61       14.19      8.05 o
   9   8   5      100.95       85.77     11.28 o
  10   8   5       90.44       97.00      9.53 o
  11   8   5       51.71       55.33      6.99 o
  12   8   5        5.83       12.12      4.18 o
 -12   9   5       58.72       76.29      6.41 o
 -11   9   5        0.06       -0.74      5.56 o
 -10   9   5        1.57        2.59      4.34 o
  -9   9   5        0.57       -1.11      7.73 o
  -8   9   5      116.44      116.48     11.28 o
  -7   9   5      287.61      309.62     18.74 o
  -6   9   5      120.17      147.72     12.28 o
  -5   9   5      577.80      556.93     23.35 o
  -4   9   5        1.97       -6.72      9.48 o
  -3   9   5      586.16      593.20     20.07 o
  -2   9   5       30.35       27.64      5.61 o
  -1   9   5      353.34      362.04     13.61 o
   0   9   5      321.77      301.05     12.18 o
   1   9   5       79.44       69.68      6.78 o
   2   9   5        8.66       16.25      4.71 o
   3   9   5      794.36      787.19     24.57 o
   4   9   5      119.07      126.49     10.17 o
   5   9   5      430.79      411.44     18.16 o
   6   9   5      256.77      250.06     16.04 o
   7   9   5        8.56        2.96      7.89 o
   8   9   5       84.04      103.98     11.28 o
   9   9   5       56.24       88.68     10.17 o
  10   9   5        0.26        6.78      4.24 o
  11   9   5       26.06       41.24      5.72 o
 -11  10   5       12.19        9.42      4.55 o
 -10  10   5       16.36       21.81      5.14 o
  -9  10   5       62.52       50.19      8.89 o
  -8  10   5        0.15       -3.60      8.05 o
  -7  10   5       90.30       91.01     11.70 o
  -6  10   5      190.79      185.20     15.99 o
  -5  10   5       30.63       40.93      9.74 o
  -4  10   5      350.54      345.41     17.90 o
  -3  10   5      212.75      218.56     12.87 o
  -2  10   5       45.82       56.17      7.62 o
  -1  10   5      223.10      199.55     11.28 o
   0  10   5       35.07       29.86      6.51 o
   1  10   5      536.81      532.68     17.79 o
   2  10   5        0.96        5.51      3.87 o
   3  10   5     1742.03     1707.43     47.02 o
   4  10   5      300.61      260.97     14.19 o
   5  10   5       42.20       62.48      8.84 o
   6  10   5      131.54       92.60     12.65 o
   7  10   5       18.07       17.47      8.26 o
   8  10   5        9.77        7.41      7.99 o
   9  10   5        6.31        2.06      8.10 o
  10  10   5        0.21        4.08      5.19 o
  11  10   5        7.32        2.91      6.51 o
 -11  11   5      144.88      143.22      8.74 o
 -10  11   5        8.50       11.70      5.35 o
  -9  11   5      107.81      112.83     10.22 o
  -8  11   5       95.71       96.36     10.75 o
  -7  11   5        8.71       21.97      5.98 o
  -6  11   5       30.07       37.01      8.21 o
  -5  11   5      269.80      260.12     17.84 o
  -4  11   5        2.75        1.64      9.21 o
  -3  11   5       44.08       31.71      7.36 o
  -2  11   5       42.99       38.33      8.74 o
  -1  11   5      396.63      396.98     16.73 o
   0  11   5       22.92       25.15      5.93 o
   1  11   5     2271.71     2126.28     53.37 o
   2  11   5      190.75      191.56     12.97 o
   3  11   5       83.64       83.55      8.95 o
   4  11   5      163.81      170.85     12.12 o
   5  11   5      988.44      982.98     34.26 o
   6  11   5      548.02      541.21     27.21 o
   7  11   5        6.20       -1.38     10.54 o
   8  11   5      106.74       99.17     10.27 o
   9  11   5       14.36       19.27      7.41 o
  10  11   5      121.91      125.32      9.27 o
 -10  12   5       82.01       94.67      8.15 o
  -9  12   5      110.21      113.30      9.32 o
  -8  12   5        6.13        3.97      8.26 o
  -7  12   5      208.55      251.17     14.93 o
  -6  12   5       63.38       69.89     10.32 o
  -5  12   5      142.20      155.29     13.45 o
  -4  12   5       28.34       29.17      9.58 o
  -3  12   5      698.14      683.79     28.96 o
  -2  12   5      730.81      658.59     23.40 o
  -1  12   5     1337.20     1258.77     35.84 o
   0  12   5      851.28      746.42     22.87 o
   1  12   5      483.21      453.90     17.90 o
   2  12   5      445.48      415.25     17.58 o
   3  12   5      366.07      353.57     18.90 o
   4  12   5      137.86      123.47     13.50 o
   5  12   5       74.58       80.90     12.02 o
   6  12   5       12.70       -9.32     12.02 o
   7  12   5        2.19       -8.68     10.01 o
   8  12   5       64.25       68.78      8.47 o
   9  12   5        4.65        7.04      4.29 o
  10  12   5       17.66        9.37      4.92 o
  -9  13   5       18.61       22.98      5.45 o
  -8  13   5       39.19       36.53      6.35 o
  -7  13   5       36.97       36.11      6.88 o
  -6  13   5       84.01       76.82     11.22 o
  -5  13   5       28.25       32.30      8.63 o
  -4  13   5       14.53        8.42      9.95 o
  -3  13   5       87.59       85.35     12.02 o
  -2  13   5      248.27      277.12     18.64 o
  -1  13   5       89.22       70.79     11.44 o
   0  13   5      114.66       94.45     10.80 o
   1  13   5      207.72      210.62     14.93 o
   2  13   5      382.20      332.18     18.00 o
   3  13   5       96.69      107.11     11.97 o
   4  13   5      260.97      215.54     17.10 o
   5  13   5       73.49       81.43     12.81 o
   6  13   5      131.77      138.50     13.34 o
   7  13   5       32.45       33.88      8.63 o
   8  13   5       97.39       87.04      9.05 o
   9  13   5       50.52       52.57      6.88 o
  -8  14   5       54.66       44.95      6.78 o
  -7  14   5        1.57        8.95      5.45 o
  -6  14   5      135.66      135.96     11.75 o
  -5  14   5       58.31       45.80     10.01 o
  -4  14   5      514.59      497.31     24.73 o
  -3  14   5        2.23       -4.92     11.01 o
  -2  14   5      485.79      496.10     24.78 o
  -1  14   5       25.48        6.67      9.16 o
   0  14   5      182.87      148.19     13.50 o
   1  14   5        0.45        3.39      8.58 o
   2  14   5      405.67      408.37     20.07 o
   3  14   5        0.30       -2.44      7.68 o
   4  14   5        3.51       -5.14      7.94 o
   5  14   5      482.24      503.67     23.14 o
   6  14   5       66.71       70.63     10.85 o
   7  14   5       48.03       43.68      7.52 o
   8  14   5      125.18      141.68      9.11 o
  -7  15   5       20.59       20.81      5.35 o
  -6  15   5      288.01      324.08     15.83 o
  -5  15   5      127.15      108.96     11.33 o
  -4  15   5       82.49       92.92     11.75 o
  -3  15   5       14.21       30.97      7.57 o
  -2  15   5      520.46      516.80     24.35 o
  -1  15   5       70.49       68.46     10.48 o
   0  15   5        2.19        0.00      8.47 o
   1  15   5      141.85      164.55     13.02 o
   2  15   5       34.96       38.97      8.31 o
   3  15   5      444.31      425.36     20.49 o
   4  15   5        4.90        0.00      7.68 o
   5  15   5        3.69        5.82      8.05 o
   6  15   5       87.63       90.27      8.95 o
   7  15   5      255.03      255.57     12.60 o
  -5  16   5      103.01       88.79     10.01 o
  -4  16   5        3.93        0.95      6.35 o
  -3  16   5       13.18        8.95      6.57 o
  -2  16   5      146.83      145.65     13.55 o
  -1  16   5      170.88      136.92     13.87 o
   0  16   5        7.90        9.79      6.30 o
   1  16   5       30.81       33.51      7.15 o
   2  16   5       20.71       17.74      7.20 o
   3  16   5       43.14       40.61      8.68 o
   4  16   5      121.32      120.66     11.60 o
   5  16   5       83.18       74.28      9.85 o
  -3  17   5        8.62        7.31      6.35 o
  -2  17   5      240.82      198.92     14.72 o
  -1  17   5        0.59       -2.06      7.41 o
   0  17   5       61.46       52.26      7.36 o
   1  17   5        0.98        4.55      5.88 o
   2  17   5       10.48        6.72      6.83 o
   3  17   5        2.57        0.00      7.99 o
 -13   0   6      236.85      227.03     12.44 o
 -12   0   6       92.28      125.48     10.69 o
 -11   0   6      326.00      327.52     17.68 o
 -10   0   6      384.05      388.99     19.06 o
  -9   0   6     1192.21     1050.59     33.30 o
  -8   0   6      220.73      197.06     13.40 o
  -7   0   6      996.93     1001.09     31.29 o
  -6   0   6       52.60       93.61      8.26 o
  -5   0   6     2005.67     2139.73     45.85 o
  -4   0   6     3265.82     2843.05     50.46 o
  -3   0   6        3.50       -2.01      3.76 o
  -2   0   6      790.54      776.02     20.23 o
  -1   0   6     2639.25     2285.91     38.23 o
   0   0   6     2638.15     2475.61     39.81 o
   1   0   6     2471.16     2103.30     36.16 o
   2   0   6       12.40       11.60      3.18 o
   3   0   6     2385.05     2508.49     44.16 o
   4   0   6      380.76      433.62     12.97 o
   5   0   6     4326.46     3932.40     69.09 o
   6   0   6       42.78       46.22      6.51 o
   7   0   6       18.54        1.32      8.05 o
   8   0   6      194.66      192.19     12.39 o
   9   0   6      388.21      379.19     17.15 o
  10   0   6       91.56       86.83     10.43 o
  11   0   6       57.83       53.63      8.79 o
  12   0   6       48.75       50.88      7.52 o
  13   0   6       73.62       75.24      7.84 o
 -13   1   6       17.56       22.03      5.35 o
 -12   1   6       31.58       36.53      6.14 o
 -11   1   6       79.86       79.89      9.79 o
 -10   1   6        1.79       -3.60      9.58 o
  -9   1   6        5.37        3.12      5.93 o
  -8   1   6       29.65       31.56      6.57 o
  -7   1   6        0.87       -5.24      8.68 o
  -6   1   6        2.23        2.01      7.15 o
  -5   1   6       38.39       64.65      5.72 o
  -4   1   6      947.75     1056.47     28.06 o
  -3   1   6      306.95      314.28      9.85 o
  -2   1   6       30.51       23.56      3.23 o
  -1   1   6     1028.71      925.06     21.92 o
   0   1   6     4643.18     3793.90     54.32 o
   1   1   6     2114.07     1872.46     33.78 o
   2   1   6     7299.56     6318.81     83.18 o
   3   1   6       34.13       71.11      5.24 o
   4   1   6     1832.56     1576.39     35.69 o
   5   1   6      369.84      357.91     13.24 o
   6   1   6      303.15      269.17     13.02 o
   7   1   6      135.06      119.82     10.75 o
   8   1   6      638.14      664.89     22.29 o
   9   1   6      347.71      351.72     16.84 o
  10   1   6       41.86       24.99      7.25 o
  11   1   6      120.46      111.82     11.17 o
  12   1   6       24.24       38.39      6.04 o
  13   1   6       70.94       70.73      7.20 o
 -13   2   6       50.69       49.87      6.14 o
 -12   2   6        8.69       16.73      5.35 o
 -11   2   6       52.61       46.12      9.05 o
 -10   2   6        5.27        3.60      6.94 o
  -9   2   6      107.54      122.46     10.11 o
  -8   2   6       95.37       98.05     10.43 o
  -7   2   6      613.28      516.75     19.96 o
  -6   2   6       27.52       26.90      5.24 o
  -5   2   6      166.56      138.08      8.47 o
  -4   2   6      116.69      151.69      7.73 o
  -3   2   6      472.92      442.09     13.82 o
  -2   2   6     1498.67     1306.11     28.33 o
  -1   2   6     1667.75     1480.08     29.54 o
   0   2   6     2211.00     2068.15     35.95 o
   1   2   6        4.13        3.23      2.70 o
   2   2   6        0.92        5.24      2.75 o
   3   2   6     1286.94     1279.42     29.76 o
   4   2   6     1490.78     1474.26     35.00 o
   5   2   6      143.58      159.10      9.21 o
   6   2   6       10.15       11.60      5.56 o
   7   2   6      917.20      895.89     27.32 o
   8   2   6        4.38        0.00      7.78 o
   9   2   6      248.37      259.33     14.08 o
  10   2   6        4.56       16.36      5.56 o
  11   2   6      123.51      128.76     12.07 o
  12   2   6        1.44        2.54      5.77 o
  13   2   6        6.93        4.29      5.29 o
 -13   3   6      116.28      120.29      8.79 o
 -12   3   6       79.87       64.96      8.47 o
 -11   3   6      151.09      154.76     11.49 o
 -10   3   6        9.27       17.47      6.04 o
  -9   3   6     1257.14     1259.36     36.00 o
  -8   3   6      938.49      998.02     32.03 o
  -7   3   6       12.20       15.41      5.67 o
  -6   3   6        3.73        2.28      7.47 o
  -5   3   6     2842.46     2924.91     58.77 o
  -4   3   6       62.57       66.92      5.93 o
  -3   3   6       16.05       17.42      3.49 o
  -2   3   6      258.79      265.63      9.05 o
  -1   3   6     8416.65     7558.41     96.31 o
   0   3   6     2476.91     2303.75     39.76 o
   1   3   6     2565.48     2361.15     40.87 o
   2   3   6      326.61      288.08      9.42 o
   3   3   6       32.81       38.12      4.45 o
   4   3   6      705.11      584.04     18.27 o
   5   3   6      186.50      164.71      9.42 o
   6   3   6      688.82      723.13     21.87 o
   7   3   6       16.30       29.65      7.20 o
   8   3   6      645.82      658.00     23.24 o
   9   3   6       60.81       53.79      8.05 o
  10   3   6       96.15       87.57     10.91 o
  11   3   6       10.12        0.00      8.31 o
  12   3   6      104.76      110.66      9.85 o
  13   3   6       41.40       42.14      6.14 o
 -13   4   6      129.58      132.05      8.79 o
 -12   4   6       55.41       50.14      7.41 o
 -11   4   6        0.20        4.24      5.56 o
 -10   4   6        9.21       24.41      6.14 o
  -9   4   6      332.85      342.45     15.94 o
  -8   4   6      468.41      521.19     19.64 o
  -7   4   6       14.00       11.54      4.66 o
  -6   4   6      711.26      763.15     23.40 o
  -5   4   6     1798.93     1923.40     47.65 o
  -4   4   6     1459.36     1487.39     36.80 o
  -3   4   6      186.31      150.05      7.89 o
  -2   4   6      957.14      988.33     25.73 o
  -1   4   6       22.02        7.73      2.59 o
   0   4   6     4232.79     3819.42     58.08 o
   1   4   6      187.42      211.36      8.42 o
   2   4   6     1212.46     1374.46     31.24 o
   3   4   6       84.52      124.58      7.20 o
   4   4   6      488.76      523.42     17.68 o
   5   4   6     2677.23     2363.95     52.63 o
   6   4   6        2.03       10.22      5.72 o
   7   4   6       90.01      112.83     10.85 o
   8   4   6      118.99      147.24     11.38 o
   9   4   6       79.33       58.61      9.79 o
  10   4   6        0.75        1.16      8.05 o
  11   4   6       36.03       34.57      7.41 o
  12   4   6       14.49       12.65      5.51 o
  13   4   6        0.56       -4.66      4.66 o
 -13   5   6       14.21       10.96      4.71 o
 -12   5   6        0.92       -6.99      6.99 o
 -11   5   6       22.90       27.00      6.57 o
 -10   5   6      162.30      154.97     12.12 o
  -9   5   6        0.41       -6.25      7.57 o
  -8   5   6      501.05      527.81     20.07 o
  -7   5   6      438.87      406.25     18.11 o
  -6   5   6       29.84       33.78      6.72 o
  -5   5   6       53.54       37.33      6.25 o
  -4   5   6      198.68      204.63     10.17 o
  -3   5   6     3210.34     3435.94     60.30 o
  -2   5   6      306.94      233.38      9.32 o
  -1   5   6       74.37       80.05      5.61 o
   0   5   6      486.23      594.20     16.25 o
   1   5   6       26.66       38.01      4.08 o
   2   5   6      505.96      552.80     16.15 o
   3   5   6      694.71      613.48     18.16 o
   4   5   6      176.70      158.62      8.52 o
   5   5   6      475.52      496.04     16.94 o
   6   5   6        2.33        3.60      8.58 o
   7   5   6       25.95        7.31      7.94 o
   8   5   6       17.39       18.32      7.36 o
   9   5   6       32.09       28.43      8.37 o
  10   5   6        1.55        2.28      6.94 o
  11   5   6       17.52       -0.95      6.57 o
  12   5   6       11.35       12.81      5.19 o
  13   5   6        1.12        6.78      3.39 o
 -13   6   6       93.53       99.43      7.25 o
 -12   6   6       64.83       63.27      7.57 o
 -11   6   6       33.78       28.80      6.57 o
 -10   6   6      185.93      172.02     12.60 o
  -9   6   6        6.41       -6.19      7.52 o
  -8   6   6      211.44      227.24     13.92 o
  -7   6   6       14.75       24.30      6.09 o
  -6   6   6      475.76      468.94     19.70 o
  -5   6   6       23.54        7.99      8.47 o
  -4   6   6     1366.69     1410.04     39.55 o
  -3   6   6      397.43      406.04     13.77 o
  -2   6   6      151.70      200.03      9.21 o
  -1   6   6     1968.93     1693.72     37.75 o
   0   6   6      207.12      172.71      8.26 o
   1   6   6       17.96       11.22      4.50 o
   2   6   6       24.95       40.50      5.19 o
   3   6   6      250.48      219.41     10.17 o
   4   6   6        4.84       22.66      4.61 o
   5   6   6      917.60      790.90     25.94 o
   6   6   6       51.32       57.98      8.15 o
   7   6   6      251.53      260.23     16.10 o
   8   6   6        5.86        6.14      6.41 o
   9   6   6      978.58      917.12     30.87 o
  10   6   6      106.69      106.79     10.96 o
  11   6   6       11.15        9.64      4.82 o
  12   6   6        0.07        3.34      3.97 o
 -12   7   6        0.51        4.66      4.92 o
 -11   7   6        3.06        1.80      5.03 o
 -10   7   6      521.26      512.56     20.86 o
  -9   7   6      866.66      785.44     27.58 o
  -8   7   6       15.34       15.72      7.09 o
  -7   7   6     1360.93     1396.43     40.19 o
  -6   7   6      798.08      838.97     27.48 o
  -5   7   6      522.15      442.94     18.37 o
  -4   7   6      229.67      211.30     11.70 o
  -3   7   6     2590.03     2637.52     55.33 o
  -2   7   6       26.46       55.70      5.61 o
  -1   7   6      780.55      766.59     21.23 o
   0   7   6      149.15      163.92      8.42 o
   1   7   6       37.82       35.37      5.40 o
   2   7   6     1091.37     1140.07     32.08 o
   3   7   6        9.04       10.96      4.55 o
   4   7   6      374.01      331.12     13.71 o
   5   7   6      366.62      311.00     14.88 o
   6   7   6      931.55      937.77     31.87 o
   7   7   6      163.42      186.26     15.14 o
   8   7   6       40.23       50.25      9.00 o
   9   7   6       63.62       62.10      9.05 o
  10   7   6        2.90       12.44      6.09 o
  11   7   6        2.23        6.62      4.29 o
  12   7   6        3.00        7.09      3.97 o
 -12   8   6        4.16       19.43      3.44 o
 -11   8   6       16.87       12.92      5.24 o
 -10   8   6        2.10       -7.57      7.57 o
  -9   8   6      169.65      174.61     13.50 o
  -8   8   6      249.77      272.03     17.42 o
  -7   8   6       74.42       66.98     10.06 o
  -6   8   6      576.43      561.33     22.40 o
  -5   8   6     1926.36     1887.87     56.12 o
  -4   8   6     2261.29     2252.50     56.60 o
  -3   8   6       68.82       71.11      7.25 o
  -2   8   6       33.73       42.73      6.83 o
  -1   8   6      693.92      680.35     20.91 o
   0   8   6      556.49      446.12     14.88 o
   1   8   6        1.69        8.89      4.50 o
   2   8   6      547.77      517.49     16.31 o
   3   8   6     1880.52     1790.40     45.43 o
   4   8   6     1624.85     1562.84     44.21 o
   5   8   6     1045.52      973.29     31.13 o
   6   8   6     4695.76     4716.05     97.31 o
   7   8   6     1237.94     1188.78     38.49 o
   8   8   6       77.51       80.95     11.91 o
   9   8   6      133.53       99.54     11.12 o
  10   8   6      223.75      231.21     14.98 o
  11   8   6       28.89       27.16      6.30 o
  12   8   6       41.18       52.95      5.19 o
 -11   9   6      120.38      143.69      9.42 o
 -10   9   6       50.81       49.45      8.42 o
  -9   9   6        0.75        1.11      6.09 o
  -8   9   6      256.59      250.70     16.25 o
  -7   9   6      391.32      421.44     21.60 o
  -6   9   6      264.50      246.78     15.46 o
  -5   9   6      383.95      422.13     19.80 o
  -4   9   6      192.66      194.57     12.55 o
  -3   9   6      193.62      199.34     11.54 o
  -2   9   6      262.05      256.89     12.97 o
  -1   9   6      222.22      232.75     11.22 o
   0   9   6     1394.38     1233.31     36.16 o
   1   9   6      119.92      105.41      8.26 o
   2   9   6      753.27      748.22     23.61 o
   3   9   6      339.87      314.12     14.24 o
   4   9   6     1879.22     1824.12     50.03 o
   5   9   6      145.13      142.74     11.49 o
   6   9   6        5.15        4.50      7.84 o
   7   9   6       16.69        4.55     10.17 o
   8   9   6       85.27       61.20     11.33 o
   9   9   6        4.59        1.06      6.04 o
  10   9   6       85.34       93.34      9.00 o
  11   9   6       32.92       34.63      5.45 o
 -11  10   6       22.69       13.50      4.71 o
 -10  10   6      152.90      173.13     11.01 o
  -9  10   6      187.38      189.12     12.81 o
  -8  10   6     1139.76     1117.15     33.36 o
  -7  10   6      247.93      238.41     16.20 o
  -6  10   6      520.99      568.00     26.26 o
  -5  10   6        2.29        8.15      9.64 o
  -4  10   6      616.81      627.61     23.08 o
  -3  10   6      361.28      404.13     17.58 o
  -2  10   6      650.86      603.05     19.85 o
  -1  10   6      336.41      309.41     13.98 o
   0  10   6     1616.37     1536.63     42.73 o
   1  10   6      502.43      452.15     16.52 o
   2  10   6      524.05      575.14     19.17 o
   3  10   6      621.59      635.24     20.60 o
   4  10   6     1738.65     1776.15     50.99 o
   5  10   6      600.75      581.92     22.29 o
   6  10   6       87.59       83.81     11.81 o
   7  10   6       41.70       46.70     10.91 o
   8  10   6      318.00      345.89     19.43 o
   9  10   6       19.97       27.27      5.93 o
  10  10   6        0.01       -3.71      5.24 o
  11  10   6        3.40        0.53      4.98 o
 -10  11   6       14.47       16.52      4.66 o
  -9  11   6        4.07       -1.75      7.68 o
  -8  11   6      189.12      151.58     12.76 o
  -7  11   6      111.96      104.88     12.65 o
  -6  11   6      407.75      391.48     21.55 o
  -5  11   6        1.19       -5.08     10.59 o
  -4  11   6     1784.23     1745.66     47.28 o
  -3  11   6     1264.30     1339.89     38.23 o
  -2  11   6      522.88      511.24     19.06 o
  -1  11   6      164.36      143.96     10.96 o
   0  11   6      349.67      369.72     15.46 o
   1  11   6     1883.81     1684.93     47.23 o
   2  11   6        1.01       -3.34      7.99 o
   3  11   6      265.92      242.12     13.98 o
   4  11   6     2450.54     2515.54     63.64 o
   5  11   6      223.63      242.17     17.31 o
   6  11   6       23.03       35.53      7.09 o
   7  11   6      231.11      239.37     16.41 o
   8  11   6      277.99      302.58     17.37 o
   9  11   6      270.85      252.23     13.87 o
  10  11   6       94.85       96.52      8.37 o
 -10  12   6       43.78       44.95      5.98 o
  -9  12   6        8.84       12.18      5.24 o
  -8  12   6       78.78       92.23      9.42 o
  -7  12   6        0.71        3.76      5.51 o
  -6  12   6       82.29       80.00     10.32 o
  -5  12   6      111.23      102.82     12.55 o
  -4  12   6        3.90       13.82      6.99 o
  -3  12   6     1531.78     1496.71     41.83 o
  -2  12   6      280.59      254.45     17.31 o
  -1  12   6      374.30      359.23     18.90 o
   0  12   6        4.05       -2.22      7.52 o
   1  12   6       65.33       68.67      8.95 o
   2  12   6       24.74       31.87      7.57 o
   3  12   6       89.94       91.12     10.69 o
   4  12   6       80.28       72.16     11.44 o
   5  12   6      337.38      337.00     20.81 o
   6  12   6        5.90        8.15      7.99 o
   7  12   6      165.57      169.21     13.82 o
   8  12   6      155.73      192.77     12.44 o
   9  12   6        6.95       -3.39      6.04 o
  -9  13   6       52.21       58.61      6.19 o
  -8  13   6       10.64        6.88      7.15 o
  -7  13   6        0.06       -5.82      6.72 o
  -6  13   6       11.29       -4.71      8.84 o
  -5  13   6      184.02      172.76     14.72 o
  -4  13   6       19.10        7.99     10.27 o
  -3  13   6      265.03      261.55     17.74 o
  -2  13   6       89.51       80.58     11.33 o
  -1  13   6       25.92       25.47      7.57 o
   0  13   6       20.10       15.78      6.99 o
   1  13   6      202.76      216.76     15.04 o
   2  13   6        0.68       -1.16      8.05 o
   3  13   6        5.08        0.00      9.42 o
   4  13   6      192.26      183.61     14.61 o
   5  13   6      128.51      136.12     13.71 o
   6  13   6       33.05        6.51     11.49 o
   7  13   6       34.54       47.49      7.78 o
   8  13   6      181.52      195.58     11.65 o
  -8  14   6      139.05      149.20      9.05 o
  -7  14   6      275.95      298.56     14.61 o
  -6  14   6       26.66       33.36      7.25 o
  -5  14   6        3.03        3.65      8.68 o
  -4  14   6       25.91       38.39     10.01 o
  -3  14   6      251.12      245.67     17.10 o
  -2  14   6      374.38      370.83     19.96 o
  -1  14   6      479.83      473.65     20.75 o
   0  14   6        1.29       -8.10      8.10 o
   1  14   6      432.96      409.90     19.17 o
   2  14   6       61.68       61.63     10.06 o
   3  14   6        7.18        4.66      8.37 o
   4  14   6        6.65        3.65     10.54 o
   5  14   6       76.80       80.74     11.60 o
   6  14   6       67.36       68.83     10.75 o
   7  14   6        0.15       -4.55      5.56 o
  -6  15   6       15.09       18.95      5.08 o
  -5  15   6      134.30      111.08     10.59 o
  -4  15   6        9.86        8.15      6.19 o
  -3  15   6      126.81      124.47     13.18 o
  -2  15   6        0.47        0.00      8.05 o
  -1  15   6       46.09       62.53      8.89 o
   0  15   6        4.39        1.01      6.09 o
   1  15   6      369.26      380.62     18.21 o
   2  15   6        3.12       -2.06      8.63 o
   3  15   6        2.78        1.06      9.00 o
   4  15   6       19.94       30.76      7.84 o
   5  15   6       61.95       75.02     10.38 o
   6  15   6       23.33       29.49      6.67 o
  -5  16   6      169.46      197.27     11.49 o
  -4  16   6        4.87        8.37      4.92 o
  -3  16   6        4.03       -2.28      7.78 o
  -2  16   6        8.75        7.36      6.67 o
  -1  16   6      260.94      269.33     15.20 o
   0  16   6        1.68        6.04      6.72 o
   1  16   6        6.40        0.58      5.88 o
   2  16   6        0.26        0.90      8.42 o
   3  16   6       34.45       36.27      7.99 o
   4  16   6       25.65       16.47      7.73 o
  -2  17   6       91.66       82.75      9.42 o
  -1  17   6       93.40      101.28      9.27 o
   0  17   6       32.84       29.12      5.77 o
   1  17   6       83.75       88.31      9.05 o
 -13   1   7       89.58       85.88      8.26 o
 -12   1   7       11.08       20.01      5.51 o
 -11   1   7       52.22       57.82      8.31 o
 -10   1   7      148.52      159.84     13.29 o
  -9   1   7      392.80      406.25     17.84 o
  -8   1   7      322.65      321.48     16.73 o
  -7   1   7      149.37      153.54     11.70 o
  -6   1   7      591.02      616.39     19.38 o
  -5   1   7      151.08      161.80      9.21 o
  -4   1   7      146.87      137.02      7.62 o
  -3   1   7      627.75      557.57     16.20 o
  -2   1   7      723.29      500.60     14.67 o
  -1   1   7       12.85       46.49      3.97 o
   0   1   7     1588.51     1388.38     29.33 o
   1   1   7     1529.60     1231.88     27.85 o
   2   1   7     1391.60     1139.06     27.69 o
   3   1   7     3517.02     3120.81     54.00 o
   4   1   7       32.33       24.46      4.29 o
   5   1   7      642.79      716.40     22.24 o
   6   1   7        3.47        7.04      4.02 o
   7   1   7      726.50      668.59     23.83 o
   8   1   7       23.84       17.90      6.14 o
   9   1   7       16.75        7.73      8.89 o
  10   1   7      125.08       85.72     10.54 o
  11   1   7      189.46      207.55     14.14 o
  12   1   7       25.10       30.66      5.35 o
  13   1   7       33.00       26.63      5.35 o
 -13   2   7        9.11       10.01      3.97 o
 -12   2   7       15.71       15.57      6.72 o
 -11   2   7      256.58      266.58     15.46 o
 -10   2   7      688.95      601.72     23.77 o
  -9   2   7      305.06      322.97     15.99 o
  -8   2   7      907.42      849.67     26.47 o
  -7   2   7       41.60       34.73      7.20 o
  -6   2   7      753.15      655.83     20.81 o
  -5   2   7     3426.13     3433.02     64.54 o
  -4   2   7      480.95      524.69     15.14 o
  -3   2   7      381.25      333.77     11.28 o
  -2   2   7      108.42      145.76      7.15 o
  -1   2   7      373.63      276.53      9.32 o
   0   2   7     1432.19     1665.82     33.51 o
   1   2   7     1049.81     1009.51     25.36 o
   2   2   7        0.06       -5.08      5.08 o
   3   2   7      980.31     1011.52     27.74 o
   4   2   7      130.42      114.20      7.84 o
   5   2   7      470.65      443.84     15.57 o
   6   2   7      122.14      143.64      9.69 o
   7   2   7       66.57       90.70     10.17 o
   8   2   7      201.83      182.98     12.81 o
   9   2   7       11.19       13.71      7.73 o
  10   2   7       25.58       12.39      7.52 o
  11   2   7      107.53       93.34      9.90 o
  12   2   7       90.33       84.71      8.95 o
  13   2   7        1.62        0.53      4.18 o
 -13   3   7        8.79        8.31      4.29 o
 -12   3   7       96.11      100.54      9.90 o
 -11   3   7      123.66      143.01     11.38 o
 -10   3   7        3.04       -7.09      8.21 o
  -9   3   7      104.11       96.84     10.06 o
  -8   3   7      470.56      488.58     19.96 o
  -7   3   7      183.56      159.52     12.65 o
  -6   3   7       10.20       18.27      4.50 o
  -5   3   7     1621.91     1779.86     44.58 o
  -4   3   7      735.68      721.01     20.75 o
  -3   3   7      717.31      726.30     19.64 o
  -2   3   7     4499.50     4355.22     66.71 o
  -1   3   7     1459.00     1634.00     34.20 o
   0   3   7     2926.28     2933.80     49.34 o
   1   3   7      250.39      276.27      9.53 o
   2   3   7     1083.97     1044.72     27.16 o
   3   3   7     2854.23     2909.18     53.16 o
   4   3   7      374.00      361.40     12.87 o
   5   3   7      840.92      803.82     24.30 o
   6   3   7      623.10      599.02     20.12 o
   7   3   7       91.10       79.10     10.22 o
   8   3   7       10.62       -2.06      6.04 o
   9   3   7       42.92       31.66      7.31 o
  10   3   7      105.03       83.49     10.17 o
  11   3   7      188.29      211.78     13.45 o
  12   3   7       54.38       43.57      6.25 o
  13   3   7        0.12       -2.49      4.66 o
 -13   4   7       49.00       38.07      5.77 o
 -12   4   7        4.28       -7.36      7.36 o
 -11   4   7       24.96       28.80      6.62 o
 -10   4   7        1.16       -8.52      8.52 o
  -9   4   7      114.17      103.30     12.28 o
  -8   4   7      456.74      435.85     19.54 o
  -7   4   7     1352.18     1253.96     38.12 o
  -6   4   7       20.97       35.26      7.09 o
  -5   4   7        0.49        2.91      6.94 o
  -4   4   7       23.98       18.90      4.50 o
  -3   4   7     3770.96     3583.44     61.95 o
  -2   4   7     3437.26     3233.58     55.54 o
  -1   4   7      273.01      225.60      9.00 o
   0   4   7      177.61      170.22      7.84 o
   1   4   7      821.72      759.29     22.93 o
   2   4   7      885.31      744.41     23.40 o
   3   4   7     1140.32     1101.00     30.44 o
   4   4   7     1193.50     1197.30     34.41 o
   5   4   7      180.78      185.63     10.32 o
   6   4   7      609.37      649.37     21.60 o
   7   4   7        2.56        2.91      9.64 o
   8   4   7      621.65      648.37     23.67 o
   9   4   7       26.27       28.96      7.99 o
  10   4   7      539.86      531.68     22.87 o
  11   4   7        5.65        0.95      7.36 o
  12   4   7       87.29      101.50      8.37 o
 -13   5   7        3.24        1.48      4.71 o
 -12   5   7      103.47       92.81      8.68 o
 -11   5   7      125.75      152.32     10.91 o
 -10   5   7      101.53      122.94     11.49 o
  -9   5   7       26.44       31.13      7.20 o
  -8   5   7        0.30        1.38      8.37 o
  -7   5   7      889.60      817.53     27.48 o
  -6   5   7     1813.02     1781.03     52.15 o
  -5   5   7      130.68      131.52      9.16 o
  -4   5   7      647.90      781.84     23.35 o
  -3   5   7       12.32       -3.07      6.57 o
  -2   5   7     2230.29     1949.39     41.72 o
  -1   5   7       43.52       55.96      5.08 o
   0   5   7     2739.19     2607.45     48.55 o
   1   5   7     1206.96     1384.78     33.41 o
   2   5   7       66.54       78.68      6.14 o
   3   5   7       19.24       15.25      3.71 o
   4   5   7       90.05       55.49      6.51 o
   5   5   7       90.68      125.06     10.01 o
   6   5   7       55.05       49.03      8.52 o
   7   5   7      221.31      164.98     13.92 o
   8   5   7      500.79      424.94     19.85 o
   9   5   7      246.86      275.16     17.15 o
  10   5   7       95.91       94.19      9.58 o
  11   5   7       23.40       22.13      5.88 o
  12   5   7        3.54        4.39      4.39 o
 -12   6   7        0.02        5.40      3.97 o
 -11   6   7       39.58       48.66      6.99 o
 -10   6   7        7.75        3.28      7.31 o
  -9   6   7       47.04       55.12      9.27 o
  -8   6   7       20.63        9.11      7.94 o
  -7   6   7       13.83       20.81      7.41 o
  -6   6   7        0.85        6.94      7.47 o
  -5   6   7        0.97        2.28      7.04 o
  -4   6   7       37.96       46.49      6.25 o
  -3   6   7     1667.23     1718.44     42.46 o
  -2   6   7     2437.08     2372.27     49.13 o
  -1   6   7     1216.97     1175.54     31.82 o
   0   6   7     1100.08     1047.05     29.44 o
   1   6   7      711.20      649.64     19.27 o
   2   6   7      391.76      357.59     12.81 o
   3   6   7       33.25       32.83      5.19 o
   4   6   7      307.51      297.29     13.08 o
   5   6   7     1235.82     1213.40     33.04 o
   6   6   7      489.15      446.86     18.64 o
   7   6   7      157.78      154.71     13.29 o
   8   6   7      569.13      568.69     25.31 o
   9   6   7      213.92      268.80     16.62 o
  10   6   7      166.00      161.96     12.28 o
  11   6   7        0.06        2.49      5.61 o
  12   6   7       73.79       61.68      7.09 o
 -12   7   7      115.61      118.76      8.26 o
 -11   7   7        0.28       -4.13      5.03 o
 -10   7   7        3.62        5.14      7.47 o
  -9   7   7      181.49      163.97     13.40 o
  -8   7   7       88.13      106.42     12.02 o
  -7   7   7        1.56        5.93      7.84 o
  -6   7   7      517.69      498.32     20.91 o
  -5   7   7      182.20      172.81     11.22 o
  -4   7   7      579.98      573.40     19.22 o
  -3   7   7      856.46      899.70     26.05 o
  -2   7   7      660.43      660.07     20.97 o
  -1   7   7      789.89      754.15     21.81 o
   0   7   7       68.94       53.32      5.61 o
   1   7   7       61.73       76.88      6.35 o
   2   7   7      908.74      843.52     24.25 o
   3   7   7      584.77      506.90     16.84 o
   4   7   7       42.10       43.10      6.83 o
   5   7   7        5.33        0.58      5.72 o
   6   7   7        1.07        0.00      9.53 o
   7   7   7     1733.55     1813.11     49.77 o
   8   7   7      472.61      473.70     23.40 o
   9   7   7        0.30        3.55      7.41 o
  10   7   7       59.21       72.64      8.15 o
  11   7   7      102.94      100.97      8.47 o
  12   7   7        1.31        6.78      3.12 o
 -12   8   7       79.88       88.31      6.99 o
 -11   8   7       50.25       53.10      6.94 o
 -10   8   7      267.94      260.91     15.57 o
  -9   8   7       49.24       49.19      8.05 o
  -8   8   7      223.56      204.74     15.20 o
  -7   8   7     1155.09     1203.98     37.59 o
  -6   8   7       17.93       15.09      8.52 o
  -5   8   7      145.83      154.49     11.49 o
  -4   8   7      162.16      157.78     10.59 o
  -3   8   7     1180.11     1130.33     30.71 o
  -2   8   7      192.12      202.57     10.48 o
  -1   8   7      528.47      450.35     15.57 o
   0   8   7       19.03       25.25      5.14 o
   1   8   7       67.99       58.29      6.46 o
   2   8   7       45.86       59.78      7.41 o
   3   8   7      654.33      685.06     20.44 o
   4   8   7      533.18      519.60     18.85 o
   5   8   7      204.11      215.59     13.87 o
   6   8   7        3.44        2.86     10.22 o
   7   8   7        5.26       11.54      9.90 o
   8   8   7      461.04      454.43     22.34 o
   9   8   7       19.87       25.31      6.72 o
  10   8   7       56.59       79.42      8.47 o
  11   8   7        1.71        8.84      3.49 o
 -11   9   7      106.17      111.56      9.11 o
 -10   9   7       34.38       32.98      7.20 o
  -9   9   7        1.36        0.00      6.30 o
  -8   9   7       57.71       38.76      8.05 o
  -7   9   7       67.48       76.03     10.27 o
  -6   9   7      146.22      147.40     14.30 o
  -5   9   7      733.81      719.16     25.31 o
  -4   9   7      765.96      843.79     28.75 o
  -3   9   7     1732.51     1715.90     48.50 o
  -2   9   7     1386.73     1284.24     39.71 o
  -1   9   7        0.74       -3.92      6.94 o
   0   9   7        2.36        4.71      4.13 o
   1   9   7       18.29       25.04      5.24 o
   2   9   7       10.93       19.59      5.03 o
   3   9   7      215.28      234.87     12.92 o
   4   9   7      457.94      434.36     17.52 o
   5   9   7       58.35       63.00      9.27 o
   6   9   7        8.44       17.90      7.31 o
   7   9   7       84.49       86.46     12.76 o
   8   9   7       43.03        8.84     11.70 o
   9   9   7       82.13       70.21      9.32 o
  10   9   7       85.69       91.17      9.05 o
  11   9   7       37.25       37.01      6.09 o
 -11  10   7        0.07        1.01      3.92 o
 -10  10   7       16.93       18.11      4.66 o
  -9  10   7        0.47       -1.91      6.83 o
  -8  10   7       63.63       56.44      9.05 o
  -7  10   7      145.03      121.62     12.81 o
  -6  10   7      103.10       88.10     11.54 o
  -5  10   7      518.14      488.68     24.09 o
  -4  10   7      246.40      211.36     13.40 o
  -3  10   7        6.27        9.74      5.51 o
  -2  10   7        6.76        6.19      5.67 o
  -1  10   7      176.40      165.30     10.48 o
   0  10   7      370.27      360.56     15.04 o
   1  10   7      172.28      153.44     10.64 o
   2  10   7      177.89      179.80     11.49 o
   3  10   7      181.47      188.27     11.54 o
   4  10   7       13.06       25.94      6.04 o
   5  10   7       68.82       68.30     11.28 o
   6  10   7      509.05      500.49     25.25 o
   7  10   7        7.92        2.86     10.17 o
   8  10   7       39.34       56.07     10.17 o
   9  10   7        7.62        9.64      4.34 o
  10  10   7       10.53       -0.69      6.67 o
 -10  11   7        4.44        7.89      4.66 o
  -9  11   7       73.54       75.29      7.68 o
  -8  11   7      260.12      256.63     15.67 o
  -7  11   7      174.40      148.35     13.61 o
  -6  11   7      136.37      119.87     13.08 o
  -5  11   7      120.63      106.95     13.55 o
  -4  11   7        2.73       -7.25      8.05 o
  -3  11   7      335.42      312.32     18.53 o
  -2  11   7     1509.94     1416.02     44.32 o
  -1  11   7      869.51      801.59     26.79 o
   0  11   7        1.57        6.51      4.61 o
   1  11   7      132.12      134.53     10.64 o
   2  11   7      349.03      339.75     16.15 o
   3  11   7      212.59      232.54     15.09 o
   4  11   7        6.68       12.76      6.41 o
   5  11   7      547.72      598.65     25.41 o
   6  11   7      168.87      205.11     16.25 o
   7  11   7      184.31      208.29     15.57 o
   8  11   7        2.99       -5.03      8.26 o
   9  11   7      145.12      127.76     10.38 o
  10  11   7       81.40       73.49      7.25 o
  -9  12   7      164.69      161.64     10.38 o
  -8  12   7       29.29       35.90      7.41 o
  -7  12   7       69.69       41.99      8.63 o
  -6  12   7      583.02      618.45     25.89 o
  -5  12   7     1170.60     1179.36     39.97 o
  -4  12   7      357.62      379.25     20.86 o
  -3  12   7      138.05      113.04     12.87 o
  -2  12   7      187.22      207.97     15.46 o
  -1  12   7     1912.63     1819.36     51.04 o
   0  12   7       63.45       63.00      9.21 o
   1  12   7       79.47       94.30     10.69 o
   2  12   7        7.78        9.37     10.06 o
   3  12   7      353.87      302.74     17.90 o
   4  12   7       67.04       70.68     10.85 o
   5  12   7       57.06       44.79     10.54 o
   6  12   7      146.15      173.13     15.78 o
   7  12   7       18.65       15.57      7.62 o
   8  12   7        5.22        4.18      7.04 o
   9  12   7        0.16       -1.16      4.92 o
  -8  13   7       11.64        9.21      5.35 o
  -7  13   7       19.59       11.44      5.72 o
  -6  13   7       35.43       45.64      8.15 o
  -5  13   7      362.09      334.83     19.75 o
  -4  13   7      216.18      221.79     17.47 o
  -3  13   7       42.16       41.30      8.42 o
  -2  13   7        1.54       11.70      5.56 o
  -1  13   7      127.76      149.57     13.02 o
   0  13   7      198.84      213.63     14.61 o
   1  13   7        2.07        9.05      6.41 o
   2  13   7        0.76        2.33      7.09 o
   3  13   7        6.20        7.09      7.68 o
   4  13   7        5.49        2.49     10.22 o
   5  13   7      139.51      146.92     13.71 o
   6  13   7      282.11      293.95     17.10 o
   7  13   7      147.22      178.32     12.92 o
   8  13   7       34.26       25.41      6.57 o
  -7  14   7      245.13      266.84     13.61 o
  -6  14   7        7.64        9.11      5.67 o
  -5  14   7        8.30        2.33      7.73 o
  -4  14   7      174.56      167.94     14.19 o
  -3  14   7      155.90      138.82     14.35 o
  -2  14   7       65.36       74.65      9.74 o
  -1  14   7       32.39       32.61      7.47 o
   0  14   7        2.41        1.06      6.94 o
   1  14   7       29.53       24.88      8.31 o
   2  14   7      222.05      247.73     15.14 o
   3  14   7        2.77        6.62      8.15 o
   4  14   7       23.51       27.53      7.52 o
   5  14   7        0.14        2.38      6.51 o
   6  14   7      129.26      130.99     10.85 o
   7  14   7       17.13        3.92      6.57 o
  -6  15   7      120.49      130.93      9.58 o
  -5  15   7       62.80       78.52      8.37 o
  -4  15   7       94.59       65.60     10.38 o
  -3  15   7       83.89       68.99     10.48 o
  -2  15   7      313.64      320.85     17.00 o
  -1  15   7        5.37       -8.26      8.26 o
   0  15   7      113.57       98.00     10.06 o
   1  15   7      196.74      174.03     12.97 o
   2  15   7       25.80       28.96      6.78 o
   3  15   7      114.02      124.16     10.17 o
   4  15   7      369.62      330.75     18.00 o
   5  15   7       81.18       76.03     10.06 o
  -4  16   7      217.00      238.94     13.50 o
  -3  16   7      107.60      100.07     10.96 o
  -2  16   7       40.16       39.87      7.99 o
  -1  16   7        1.03        3.55      5.19 o
   0  16   7      132.56      127.17     10.75 o
   1  16   7       55.15       59.46      8.05 o
   2  16   7        4.43       -1.64      7.84 o
   3  16   7        1.06       -0.79      7.20 o
   4  16   7       61.55       57.76      8.26 o
 -13   0   8      611.85      633.49     18.80 o
 -12   0   8        1.21       -1.64      5.93 o
 -11   0   8      685.51      662.03     24.35 o
 -10   0   8      463.36      464.44     21.07 o
  -9   0   8      148.62      146.29     14.08 o
  -8   0   8      199.50      184.41     13.02 o
  -7   0   8     2863.46     2551.43     64.65 o
  -6   0   8      286.09      258.21     12.87 o
  -5   0   8     1062.84      998.23     26.74 o
  -4   0   8      178.26      157.30      8.63 o
  -3   0   8     4740.13     4061.22     66.13 o
  -2   0   8     3834.08     4140.32     65.23 o
  -1   0   8       19.95       19.06      3.34 o
   0   0   8       55.85       54.37      4.77 o
   1   0   8       88.88       99.91      6.30 o
   2   0   8      871.84      852.90     25.25 o
   3   0   8      788.09      835.58     26.42 o
   4   0   8      102.18       83.07      6.88 o
   5   0   8      726.60      666.90     22.77 o
   6   0   8      213.30      277.43     14.30 o
   7   0   8      121.82      176.52     12.92 o
   8   0   8      158.31      142.95     12.02 o
   9   0   8        0.34       -9.37      9.37 o
  10   0   8        0.46       -5.88      8.68 o
  11   0   8      110.25      111.19     10.22 o
  12   0   8       11.98       11.86      4.98 o
  13   0   8        7.34        3.81      3.71 o
 -13   1   8       28.47       22.50      5.03 o
 -12   1   8        3.03        3.23      5.51 o
 -11   1   8       32.31       26.68      7.62 o
 -10   1   8       10.50        7.99      5.77 o
  -9   1   8      104.71       81.69     11.07 o
  -8   1   8       35.55       32.35      6.83 o
  -7   1   8       33.85       48.60      7.78 o
  -6   1   8       11.32       -5.45      7.62 o
  -5   1   8      489.42      489.43     15.94 o
  -4   1   8      932.65      916.01     28.43 o
  -3   1   8     1906.18     1665.13     37.64 o
  -2   1   8      663.81      638.63     17.47 o
  -1   1   8      850.98      775.75     22.93 o
   0   1   8      681.72      546.40     15.67 o
   1   1   8    13462.42    11573.09    142.58 o
   2   1   8      162.11      195.21      8.68 o
   3   1   8     3449.72     3168.35     57.45 o
   4   1   8     1146.97     1113.23     32.98 o
   5   1   8     2018.29     1782.30     45.69 o
   6   1   8     1382.60     1368.64     36.74 o
   7   1   8      129.25      160.53     12.50 o
   8   1   8      521.35      532.10     22.08 o
   9   1   8      533.79      530.35     23.77 o
  10   1   8      154.96      178.48     14.14 o
  11   1   8        0.92        8.37      5.51 o
  12   1   8      106.52      117.11      9.21 o
 -13   2   8        0.39        2.17      4.13 o
 -12   2   8       11.34       19.59      5.98 o
 -11   2   8      110.43      105.10     11.60 o
 -10   2   8       66.50       64.12     10.69 o
  -9   2   8       56.52       43.73      9.79 o
  -8   2   8      252.32      227.40     15.04 o
  -7   2   8        9.16        1.38      7.78 o
  -6   2   8       12.53       -1.11      7.73 o
  -5   2   8        6.19       20.33      4.71 o
  -4   2   8     1086.88      932.74     29.17 o
  -3   2   8       30.40       49.82      5.24 o
  -2   2   8        1.11        3.76      5.14 o
  -1   2   8     1981.79     1695.84     36.32 o
   0   2   8      319.65      292.84     10.22 o
   1   2   8      489.19      614.17     17.63 o
   2   2   8      115.41      104.41      6.88 o
   3   2   8        1.07        2.91      5.51 o
   4   2   8      731.08      719.10     21.87 o
   5   2   8     1188.86     1241.73     37.64 o
   6   2   8      133.17      160.16     11.75 o
   7   2   8      563.05      576.26     22.13 o
   8   2   8      122.21      128.02     11.65 o
   9   2   8        3.39        5.29      9.00 o
  10   2   8        9.69       10.75      5.72 o
  11   2   8      131.82      133.16     11.07 o
  12   2   8       83.42       73.96      7.94 o
 -13   3   8        1.03        1.54      3.65 o
 -12   3   8      433.72      437.22     17.10 o
 -11   3   8       56.23       51.09      8.37 o
 -10   3   8        8.95       21.76      5.29 o
  -9   3   8        6.08       -1.32      8.47 o
  -8   3   8     1816.13     1788.54     47.17 o
  -7   3   8      146.39      158.04     12.23 o
  -6   3   8      135.46      122.04      9.85 o
  -5   3   8        3.56        0.00      6.25 o
  -4   3   8     1070.89     1128.63     33.04 o
  -3   3   8     2641.76     2602.05     51.15 o
  -2   3   8      294.17      318.62     11.33 o
  -1   3   8     5750.33     4984.21     75.18 o
   0   3   8     2815.13     2914.16     52.10 o
   1   3   8      218.59      152.16      7.68 o
   2   3   8      435.90      416.84     13.13 o
   3   3   8     1794.32     1756.99     41.19 o
   4   3   8        3.07       -4.29      5.61 o
   5   3   8        5.37       13.55      4.66 o
   6   3   8      480.32      504.73     19.27 o
   7   3   8      363.65      313.12     17.58 o
   8   3   8       62.82       84.98      9.32 o
   9   3   8       41.86       53.32     10.11 o
  10   3   8       57.60       78.25      9.48 o
  11   3   8       79.53      105.68      9.79 o
  12   3   8       24.07       13.66      5.14 o
 -12   4   8        9.42        7.68      4.34 o
 -11   4   8       49.75       48.50      7.57 o
 -10   4   8      134.27      146.71     12.28 o
  -9   4   8      261.16      237.04     15.99 o
  -8   4   8      532.39      523.95     21.23 o
  -7   4   8      425.24      419.54     19.96 o
  -6   4   8      290.75      283.95     14.35 o
  -5   4   8      597.47      584.41     19.01 o
  -4   4   8     1185.99     1165.64     34.79 o
  -3   4   8      113.14      113.67      7.78 o
  -2   4   8     1496.10     1264.60     32.98 o
  -1   4   8      532.48      442.30     13.40 o
   0   4   8       61.24       57.39      5.51 o
   1   4   8       46.87       34.63      4.92 o
   2   4   8     2170.02     2069.42     44.58 o
   3   4   8      445.48      432.03     14.67 o
   4   4   8       51.41       54.48      5.77 o
   5   4   8        8.57       -6.30      7.25 o
   6   4   8      732.76      720.85     24.20 o
   7   4   8      331.80      311.37     16.78 o
   8   4   8       13.67       10.80      7.94 o
   9   4   8      215.65      193.83     15.57 o
  10   4   8       20.09       10.96      7.31 o
  11   4   8      236.58      239.79     14.24 o
  12   4   8       56.65       57.34      6.88 o
 -12   5   8       16.61       29.17      4.87 o
 -11   5   8       71.53       89.27      8.79 o
 -10   5   8      107.14      112.67     10.85 o
  -9   5   8       63.36       66.45      8.58 o
  -8   5   8        7.97       23.72      8.10 o
  -7   5   8       80.68      107.27     10.75 o
  -6   5   8       27.90       21.71      7.47 o
  -5   5   8       27.14       20.23      5.72 o
  -4   5   8       36.55       47.33      6.09 o
  -3   5   8        2.74       -3.34      5.51 o
  -2   5   8     1532.16     1470.55     37.49 o
  -1   5   8      274.45      279.18     10.64 o
   0   5   8      343.45      334.98     12.12 o
   1   5   8      736.81      792.91     21.71 o
   2   5   8        9.32        2.38      6.51 o
   3   5   8       85.80      131.04      8.37 o
   4   5   8        2.00        0.00      4.66 o
   5   5   8      338.98      333.82     15.30 o
   6   5   8        0.40        3.92      9.37 o
   7   5   8      347.11      343.24     18.53 o
   8   5   8       44.70       37.01      8.37 o
   9   5   8       15.27       -8.79     11.07 o
  10   5   8        1.35        3.49      4.82 o
  11   5   8       57.03       53.95      7.68 o
  12   5   8       26.27       35.00      5.29 o
 -12   6   8       20.66       20.49      5.08 o
 -11   6   8       10.89        7.15      4.50 o
 -10   6   8        1.14        1.06      6.78 o
  -9   6   8      199.23      204.69     14.61 o
  -8   6   8      497.36      454.48     22.61 o
  -7   6   8      542.79      509.17     21.65 o
  -6   6   8      246.42      213.85     13.82 o
  -5   6   8      115.17      135.22      9.74 o
  -4   6   8     1385.16     1393.73     40.77 o
  -3   6   8       38.93       32.46      5.40 o
  -2   6   8       16.10       20.38      4.82 o
  -1   6   8       73.38       67.29      6.25 o
   0   6   8     1102.18      975.94     30.02 o
   1   6   8       93.11       59.88      6.88 o
   2   6   8     2413.99     2325.41     50.93 o
   3   6   8      514.61      545.39     17.47 o
   4   6   8      518.27      514.84     17.58 o
   5   6   8      102.27       73.17      8.47 o
   6   6   8     2547.61     2652.40     67.72 o
   7   6   8     1073.79     1101.10     32.83 o
   8   6   8       16.46       -5.72     10.75 o
   9   6   8      137.53      128.50     12.81 o
  10   6   8      114.99      124.26     10.59 o
  11   6   8       39.66       47.49      6.04 o
  12   6   8       34.70       34.84      5.40 o
 -12   7   8      332.53      337.26     13.02 o
 -11   7   8       67.45       74.65      7.57 o
 -10   7   8        1.59        2.91      6.88 o
  -9   7   8       16.70       13.13      5.61 o
  -8   7   8      140.21      139.62     13.45 o
  -7   7   8       27.48       33.94      8.15 o
  -6   7   8     1800.82     1724.64     54.37 o
  -5   7   8      111.82      115.10     10.32 o
  -4   7   8     1343.62     1364.98     42.30 o
  -3   7   8     1540.10     1609.75     43.52 o
  -2   7   8      397.06      388.51     14.56 o
  -1   7   8      242.98      226.76     10.96 o
   0   7   8     1240.11     1295.31     36.32 o
   1   7   8      776.45      704.22     22.24 o
   2   7   8      277.76      248.63     12.23 o
   3   7   8       64.91       58.24      7.36 o
   4   7   8      506.44      534.06     19.01 o
   5   7   8       17.81        3.65     10.17 o
   6   7   8      216.31      224.12     14.56 o
   7   7   8       53.48       50.51     10.48 o
   8   7   8        2.58       12.92      6.57 o
   9   7   8        0.49        4.61      6.04 o
  10   7   8      126.36      134.43     11.44 o
  11   7   8        0.57       -6.35      6.35 o
 -11   8   8      165.56      176.20     10.22 o
 -10   8   8        7.36       10.54      4.50 o
  -9   8   8       70.50       70.79      9.27 o
  -8   8   8      103.20       99.48     11.60 o
  -7   8   8       79.75       75.76     10.32 o
  -6   8   8       21.68       19.27      6.62 o
  -5   8   8       90.94       84.98     10.22 o
  -4   8   8       31.58       37.64      6.72 o
  -3   8   8       94.39      101.92      8.31 o
  -2   8   8      103.43      109.65      8.74 o
  -1   8   8      416.85      411.97     15.14 o
   0   8   8     1335.16     1291.71     38.12 o
   1   8   8      582.93      596.96     18.42 o
   2   8   8        2.73        9.42      3.87 o
   3   8   8      595.23      530.51     18.21 o
   4   8   8     1339.52     1289.80     34.79 o
   5   8   8       12.23       -1.27      9.37 o
   6   8   8      254.89      235.29     16.89 o
   7   8   8       48.15       43.36     10.64 o
   8   8   8        8.58       -1.32      7.78 o
   9   8   8       40.44       42.99      9.16 o
  10   8   8       19.82       15.78      6.51 o
  11   8   8       58.31       67.35      6.51 o
 -11   9   8       28.55       30.07      5.29 o
 -10   9   8       75.84       90.64      8.58 o
  -9   9   8      509.54      519.55     20.97 o
  -8   9   8        2.55        2.38      7.36 o
  -7   9   8      120.44      141.47     13.40 o
  -6   9   8      112.17      111.98     13.24 o
  -5   9   8      179.95      212.26     13.45 o
  -4   9   8      593.27      539.57     20.75 o
  -3   9   8     1205.66     1084.95     31.40 o
  -2   9   8      125.89      115.37      9.48 o
  -1   9   8        1.84        6.14      3.76 o
   0   9   8       88.37       89.85      8.10 o
   1   9   8     1886.77     1810.78     47.76 o
   2   9   8      732.80      695.70     21.55 o
   3   9   8       21.89       23.08      5.14 o
   4   9   8      223.83      218.72     13.13 o
   5   9   8      120.16      142.26     13.29 o
   6   9   8        1.67       -2.96      6.94 o
   7   9   8      186.13      139.03     15.99 o
   8   9   8      113.31      110.66     13.45 o
   9   9   8       16.20       13.24      5.45 o
  10   9   8       35.11       47.65      6.51 o
 -10  10   8        0.37        0.64      4.77 o
  -9  10   8       68.80       57.55      7.94 o
  -8  10   8       37.56       34.63      7.09 o
  -7  10   8      600.29      591.29     25.36 o
  -6  10   8       93.30       86.30     11.49 o
  -5  10   8       15.97       12.81      8.42 o
  -4  10   8       91.83       93.77     11.01 o
  -3  10   8      637.16      613.85     21.18 o
  -2  10   8      789.59      828.65     27.48 o
  -1  10   8       63.54       49.08      6.94 o
   0  10   8       17.02       23.08      5.93 o
   1  10   8       44.78       39.23      7.31 o
   2  10   8      275.70      261.07     14.03 o
   3  10   8       56.65       65.33      7.73 o
   4  10   8       73.04       79.31      9.37 o
   5  10   8       27.52        8.15     10.01 o
   6  10   8        3.75       -2.96     11.28 o
   7  10   8        2.25       -9.42      9.42 o
   8  10   8       62.05       60.20      9.32 o
   9  10   8        8.20       15.72      3.97 o
  10  10   8        1.43        2.28      4.77 o
  -9  11   8       44.14       58.08      6.67 o
  -8  11   8       83.92       87.73      8.89 o
  -7  11   8       90.24       97.42     11.07 o
  -6  11   8      237.45      242.38     17.47 o
  -5  11   8      172.50      164.61     14.67 o
  -4  11   8      162.35      159.68     14.93 o
  -3  11   8      670.38      668.70     25.89 o
  -2  11   8        1.68        1.16      7.20 o
  -1  11   8      100.05      107.85     10.85 o
   0  11   8      173.14      213.95     14.51 o
   1  11   8      115.80      111.71     10.17 o
   2  11   8      471.43      464.44     21.60 o
   3  11   8        0.45        6.04      6.46 o
   4  11   8       32.39       25.31      8.52 o
   5  11   8      139.80      143.91     14.19 o
   6  11   8       30.10       50.93      9.69 o
   7  11   8       74.80       61.20      9.79 o
   8  11   8        6.73        7.89      4.50 o
   9  11   8       31.68       40.71      6.41 o
  -9  12   8        2.10       -6.09      6.41 o
  -8  12   8       53.65       47.97      7.20 o
  -7  12   8       75.22       77.56      9.21 o
  -6  12   8        9.36       14.35      7.94 o
  -5  12   8       22.18       20.49      8.47 o
  -4  12   8       69.89       75.08      9.74 o
  -3  12   8       63.13       61.73     10.43 o
  -2  12   8       18.61       11.97      7.20 o
  -1  12   8        0.73       -4.61      8.63 o
   0  12   8       37.26       35.31      7.36 o
   1  12   8        1.01        2.28      6.46 o
   2  12   8      193.54      187.90     13.98 o
   3  12   8      111.52      108.06     11.01 o
   4  12   8       26.32       37.27      8.95 o
   5  12   8        6.91       10.48      8.31 o
   6  12   8       24.72        9.42     10.01 o
   7  12   8        1.74       -1.01      7.31 o
   8  12   8        2.02       -1.43      5.82 o
  -8  13   8       12.61       14.40      4.87 o
  -7  13   8        0.39       -4.82      6.51 o
  -6  13   8      149.50      120.82     12.02 o
  -5  13   8        3.02        1.32      8.79 o
  -4  13   8        5.93        5.29      8.95 o
  -3  13   8       29.09       30.44      8.37 o
  -2  13   8       19.54       19.48      7.41 o
  -1  13   8       28.22       18.00      8.21 o
   0  13   8      115.66       98.32     10.54 o
   1  13   8      648.80      641.06     24.04 o
   2  13   8      295.76      286.75     17.26 o
   3  13   8      233.29      236.51     15.62 o
   4  13   8       80.12      104.20     11.12 o
   5  13   8       46.41       66.61     10.69 o
   6  13   8      108.40      109.97     12.07 o
   7  13   8       63.40       61.26      8.47 o
  -7  14   8       33.68       29.81      5.35 o
  -6  14   8        3.20        4.82      5.88 o
  -5  14   8       29.66       35.37      7.84 o
  -4  14   8       17.31        9.64      8.58 o
  -3  14   8        4.53       -3.44      8.21 o
  -2  14   8      223.51      216.12     14.45 o
  -1  14   8       39.78       35.58      7.57 o
   0  14   8        9.59       -2.01      9.48 o
   1  14   8       17.12       18.27      6.72 o
   2  14   8       75.72       76.35     10.80 o
   3  14   8        0.17        1.06      5.19 o
   4  14   8       60.18       61.79      8.63 o
   5  14   8       16.75       21.44      8.21 o
   6  14   8       34.85       41.93      6.99 o
  -5  15   8       39.06       35.37      6.88 o
  -4  15   8       15.58       11.70      5.77 o
  -3  15   8        0.11        4.08      5.93 o
  -2  15   8      173.78      173.50     12.76 o
  -1  15   8       14.28       19.75      5.72 o
   0  15   8        1.08       -7.62      7.62 o
   1  15   8       15.87       14.77      6.51 o
   2  15   8       99.82      112.67     10.11 o
   3  15   8       86.81       85.82      9.21 o
   4  15   8       94.42       71.26     10.11 o
   5  15   8      181.30      167.62     11.01 o
  -3  16   8       23.94        7.25      7.52 o
  -2  16   8        0.38       -3.18      5.61 o
  -1  16   8        3.26        7.62      5.03 o
   0  16   8      204.73      200.34     11.86 o
   1  16   8      164.58      158.04     10.96 o
   2  16   8       26.18       20.23      6.99 o
 -12   1   9        0.96       -1.43      4.87 o
 -11   1   9      140.39      154.76     11.86 o
 -10   1   9       43.92       27.64      7.78 o
  -9   1   9      372.31      360.03     20.07 o
  -8   1   9       17.53       15.20      5.67 o
  -7   1   9      199.52      176.94     12.97 o
  -6   1   9      174.53      170.54     11.12 o
  -5   1   9      154.72      189.49     10.43 o
  -4   1   9      139.48       98.95      7.57 o
  -3   1   9     1628.86     1600.27     38.97 o
  -2   1   9       77.86       83.76      6.51 o
  -1   1   9     1183.16     1188.99     30.81 o
   0   1   9     1978.45     1508.73     35.63 o
   1   1   9       87.35       95.09      6.94 o
   2   1   9       83.50       92.02      6.78 o
   3   1   9      247.85      296.60     11.75 o
   4   1   9     1160.34      935.44     26.47 o
   5   1   9        1.62        6.30      6.78 o
   6   1   9        1.72       -2.49      6.62 o
   7   1   9       61.28       40.56      8.42 o
   8   1   9       24.27       28.48      8.52 o
   9   1   9       21.93       43.31      8.95 o
  10   1   9       34.84       36.27      6.83 o
  11   1   9       57.66       46.54      7.25 o
  12   1   9       92.74      102.13      8.52 o
 -12   2   9       38.56       41.40      6.35 o
 -11   2   9       27.90       44.58      6.46 o
 -10   2   9      452.27      438.86     20.07 o
  -9   2   9       18.91       16.89      7.62 o
  -8   2   9      512.09      522.52     21.97 o
  -7   2   9        3.82       -1.43      7.62 o
  -6   2   9       88.61       77.04      8.42 o
  -5   2   9       54.97       54.96      6.14 o
  -4   2   9     2740.32     2579.28     54.43 o
  -3   2   9      229.52      282.52     11.75 o
  -2   2   9      688.93      647.26     19.06 o
  -1   2   9        7.52       11.22      3.60 o
   0   2   9      753.08      696.39     19.70 o
   1   2   9     1631.66     1672.96     38.76 o
   2   2   9      314.61      356.80     12.87 o
   3   2   9      978.11      961.64     30.39 o
   4   2   9        0.44        3.71      7.41 o
   5   2   9      282.54      307.35     14.40 o
   6   2   9       39.57       49.45      6.94 o
   7   2   9        3.38        4.50      7.41 o
   8   2   9       46.05       30.44      9.27 o
   9   2   9       27.94       28.86      7.89 o
  10   2   9       10.22       17.52      5.35 o
  11   2   9        6.33        5.19      5.98 o
  12   2   9       92.32       92.71      7.94 o
 -12   3   9        5.08       10.22      4.34 o
 -11   3   9        1.46        4.50      5.35 o
 -10   3   9      294.12      288.87     16.20 o
  -9   3   9        8.26       10.48      6.46 o
  -8   3   9       15.92        7.52     12.65 o
  -7   3   9     1775.36     1674.61     45.22 o
  -6   3   9     1414.75     1348.57     36.64 o
  -5   3   9        3.44        3.07      6.41 o
  -4   3   9     1882.17     1818.03     44.90 o
  -3   3   9     1185.69     1184.54     33.57 o
  -2   3   9      108.62      117.11      7.36 o
  -1   3   9       85.29       85.45      6.30 o
   0   3   9      550.38      516.53     17.15 o
   1   3   9      790.63      696.65     20.49 o
   2   3   9      464.95      460.68     14.82 o
   3   3   9      190.92      160.90      9.21 o
   4   3   9     1883.65     1753.97     45.59 o
   5   3   9      798.83      787.61     26.10 o
   6   3   9       74.16       64.81     10.01 o
   7   3   9      288.52      248.53     16.10 o
   8   3   9      470.17      451.09     23.93 o
   9   3   9      284.47      288.34     17.90 o
  10   3   9       26.83       30.66      7.04 o
  11   3   9      109.32      100.23      9.90 o
  12   3   9       83.05       76.19      8.26 o
 -12   4   9       31.63       32.30      5.56 o
 -11   4   9       34.48       28.59      7.20 o
 -10   4   9      103.25      113.78     10.06 o
  -9   4   9      477.36      456.44     22.40 o
  -8   4   9        9.88        5.93      7.25 o
  -7   4   9      886.86      881.01     28.43 o
  -6   4   9      189.88      200.08     12.60 o
  -5   4   9      416.90      393.81     15.83 o
  -4   4   9      237.97      217.02     11.22 o
  -3   4   9       83.07       70.63      6.62 o
  -2   4   9     1179.05     1028.04     31.03 o
  -1   4   9     1182.64     1077.54     30.87 o
   0   4   9       38.39       43.20      5.40 o
   1   4   9       12.57        4.71      5.45 o
   2   4   9      367.04      299.78     12.23 o
   3   4   9     1160.35     1100.41     34.41 o
   4   4   9      310.59      353.67     14.82 o
   5   4   9      536.35      511.35     18.90 o
   6   4   9       76.81       84.02     10.22 o
   7   4   9       73.59       87.78     10.75 o
   8   4   9       34.64       33.94      7.62 o
   9   4   9      265.22      290.88     18.53 o
  10   4   9      150.83      146.50     11.81 o
  11   4   9       73.77       79.10      8.31 o
  12   4   9       41.33       37.96      6.19 o
 -12   5   9       13.44       18.00      3.81 o
 -11   5   9       81.57       79.74      8.63 o
 -10   5   9      228.31      209.19     13.55 o
  -9   5   9      454.48      469.94     22.08 o
  -8   5   9       22.44        8.63      9.95 o
  -7   5   9      485.05      467.51     21.18 o
  -6   5   9        3.83        2.70      8.84 o
  -5   5   9      121.83      110.50      9.69 o
  -4   5   9        0.73        1.01      6.57 o
  -3   5   9     1432.04     1273.49     37.17 o
  -2   5   9        0.25       -0.85      5.40 o
  -1   5   9     2325.33     2189.07     48.13 o
   0   5   9      344.50      337.90     13.02 o
   1   5   9       79.89       45.85      5.61 o
   2   5   9        0.40        0.90      4.92 o
   3   5   9       10.59       19.06      4.92 o
   4   5   9     1561.04     1512.65     44.05 o
   5   5   9      362.11      375.65     16.78 o
   6   5   9       13.33       10.32      5.45 o
   7   5   9       78.85       62.10     12.87 o
   8   5   9        2.42       -2.96      7.73 o
   9   5   9        2.87       -2.44      9.79 o
  10   5   9       27.24       19.59      7.36 o
  11   5   9        2.14        5.40      4.45 o
 -12   6   9       40.15       42.04      5.61 o
 -11   6   9       13.59       13.18      5.56 o
 -10   6   9       94.58       92.55      9.58 o
  -9   6   9      214.36      221.10     15.14 o
  -8   6   9       54.86       40.77     10.48 o
  -7   6   9        1.63        6.46      5.88 o
  -6   6   9      507.01      518.39     21.34 o
  -5   6   9     3998.13     3936.27     80.95 o
  -4   6   9     1102.97     1033.28     29.44 o
  -3   6   9        5.82        9.21      4.61 o
  -2   6   9     1806.21     1691.02     43.26 o
  -1   6   9      293.76      234.76     10.91 o
   0   6   9       50.82       52.79      5.88 o
   1   6   9        5.70        3.60      5.72 o
   2   6   9       38.66       30.71      5.29 o
   3   6   9      461.50      413.29     16.47 o
   4   6   9      528.38      523.63     19.17 o
   5   6   9     1510.31     1482.73     46.75 o
   6   6   9     2136.55     2082.55     60.20 o
   7   6   9      578.68      632.01     28.38 o
   8   6   9       30.34       24.62      9.37 o
   9   6   9       73.26       88.10     10.22 o
  10   6   9      146.40      142.69     11.12 o
  11   6   9        7.71        0.64      6.09 o
 -11   7   9      179.54      173.66     10.96 o
 -10   7   9      259.53      254.35     14.19 o
  -9   7   9        0.63        2.17      5.24 o
  -8   7   9        8.46        6.62      9.11 o
  -7   7   9      221.87      255.46     18.05 o
  -6   7   9     1015.53      921.67     28.75 o
  -5   7   9      103.86      112.19      9.95 o
  -4   7   9      190.82      173.66     10.91 o
  -3   7   9       53.72       49.72      6.62 o
  -2   7   9      799.25      744.09     23.83 o
  -1   7   9        7.66       -0.95      5.03 o
   0   7   9      884.42      782.64     24.14 o
   1   7   9       52.38       71.37      7.62 o
   2   7   9       14.76        6.09      8.21 o
   3   7   9       61.90       56.44      7.15 o
   4   7   9      120.11      111.82      9.64 o
   5   7   9        0.39        3.87      8.05 o
   6   7   9      131.25      141.52     13.98 o
   7   7   9      125.28      118.33     14.08 o
   8   7   9       47.80       27.06     11.07 o
   9   7   9        5.36       11.49      4.18 o
  10   7   9       69.00       72.11      8.42 o
  11   7   9        0.07        1.11      3.55 o
 -11   8   9        0.15        2.75      4.02 o
 -10   8   9       11.86        7.84      5.67 o
  -9   8   9       66.54       79.26      8.05 o
  -8   8   9      358.75      337.37     19.43 o
  -7   8   9       82.51       81.43     11.33 o
  -6   8   9      567.05      616.76     27.00 o
  -5   8   9      191.76      183.08     13.13 o
  -4   8   9      197.87      209.93     12.34 o
  -3   8   9       53.37       41.93      7.25 o
  -2   8   9       40.68       34.89      6.30 o
  -1   8   9      157.64      147.82     10.01 o
   0   8   9        9.58       15.88      4.71 o
   1   8   9      338.90      318.62     14.08 o
   2   8   9        0.08        5.40      7.36 o
   3   8   9      117.86      123.89      9.74 o
   4   8   9        2.78        4.87      5.67 o
   5   8   9      717.25      791.27     29.28 o
   6   8   9       18.69       26.63      9.21 o
   7   8   9      339.39      336.47     21.60 o
   8   8   9      181.17      245.35     16.31 o
   9   8   9       98.15       96.36      9.42 o
  10   8   9       32.46       29.28      5.40 o
 -10   9   9        1.90        4.66      5.24 o
  -9   9   9      151.86      175.14     11.54 o
  -8   9   9      196.10      197.70     14.30 o
  -7   9   9      168.84      137.98     14.19 o
  -6   9   9       20.25       21.44      9.21 o
  -5   9   9      555.74      582.24     24.94 o
  -4   9   9      180.55      132.52     13.13 o
  -3   9   9       62.85       54.75      7.78 o
  -2   9   9       46.05       42.52      7.04 o
  -1   9   9      211.84      236.77     12.50 o
   0   9   9      343.07      339.22     14.88 o
   1   9   9       51.89       42.36      7.84 o
   2   9   9      186.03      165.61     11.12 o
   3   9   9        1.66        7.09      8.21 o
   4   9   9      195.80      169.64     14.88 o
   5   9   9        1.74        1.38      7.57 o
   6   9   9      179.24      160.11     14.61 o
   7   9   9        8.84        7.25      9.90 o
   8   9   9       40.24       42.36      8.58 o
   9   9   9       14.65       15.94      6.35 o
  10   9   9        4.68        1.80      5.56 o
 -10  10   9        2.23        0.00      5.08 o
  -9  10   9       12.29       10.69      6.04 o
  -8  10   9       22.09       27.96      7.47 o
  -7  10   9      147.46      134.00     13.34 o
  -6  10   9      218.02      192.14     16.15 o
  -5  10   9      142.24      145.55     14.08 o
  -4  10   9       13.95       15.57      7.36 o
  -3  10   9     1170.16     1170.67     34.31 o
  -2  10   9      571.62      531.04     21.87 o
  -1  10   9       16.50        6.67      9.05 o
   0  10   9        7.55        1.11      5.67 o
   1  10   9      200.49      209.50     14.72 o
   2  10   9      561.64      561.70     22.45 o
   3  10   9        0.61       -7.31      8.42 o
   4  10   9       70.47       76.72     11.07 o
   5  10   9      316.26      273.14     18.58 o
   6  10   9      160.24      172.55     15.04 o
   7  10   9       37.62       43.15      8.79 o
   8  10   9        6.32        5.88      5.40 o
   9  10   9       53.48       46.33      6.99 o
  -9  11   9        9.90       15.99      4.08 o
  -8  11   9      128.08      108.96      9.85 o
  -7  11   9        8.64        6.57      6.78 o
  -6  11   9        1.35        1.38     10.22 o
  -5  11   9      181.56      172.07     15.04 o
  -4  11   9      301.09      289.13     18.37 o
  -3  11   9        1.03        6.14      6.62 o
  -2  11   9       55.25       30.44      8.89 o
  -1  11   9      298.43      273.04     15.51 o
   0  11   9     1113.59     1073.57     31.82 o
   1  11   9        0.34       -2.33      6.78 o
   2  11   9        0.57       -2.38      8.52 o
   3  11   9        2.00       10.54      4.50 o
   4  11   9      184.86      194.04     14.51 o
   5  11   9        7.55        9.37      9.90 o
   6  11   9        0.33        4.18      7.20 o
   7  11   9       43.46       33.78      6.88 o
   8  11   9      123.39      138.24     10.91 o
   9  11   9       45.16       37.43      5.45 o
  -8  12   9      403.75      409.11     15.72 o
  -7  12   9      268.66      241.80     13.61 o
  -6  12   9       61.40       54.69     10.43 o
  -5  12   9       11.94        6.72      9.79 o
  -4  12   9      182.72      163.44     13.29 o
  -3  12   9       48.89       51.36      9.16 o
  -2  12   9      301.19      279.18     16.31 o
  -1  12   9        9.90        4.50      8.10 o
   0  12   9       29.64       31.82      7.68 o
   1  12   9       37.73       32.03      8.37 o
   2  12   9       29.58       18.53      8.68 o
   3  12   9       24.91       18.05      8.58 o
   4  12   9      255.26      265.52     15.67 o
   5  12   9       22.52       21.87      7.78 o
   6  12   9       18.53       29.12      7.94 o
   7  12   9       28.93       31.77      7.20 o
   8  12   9       22.47       27.53      5.08 o
  -7  13   9      270.54      227.24     13.08 o
  -6  13   9       51.71       48.55      8.10 o
  -5  13   9       10.86       15.57      6.99 o
  -4  13   9      118.81      130.09     12.02 o
  -3  13   9      701.58      701.84     26.47 o
  -2  13   9        2.08       -8.26      8.26 o
  -1  13   9       64.61       60.94      9.58 o
   0  13   9      771.49      769.67     26.37 o
   1  13   9      444.54      422.87     19.59 o
   2  13   9      171.11      157.72     12.55 o
   3  13   9      758.64      777.77     27.27 o
   4  13   9      654.90      625.39     25.52 o
   5  13   9      259.21      251.12     17.58 o
   6  13   9        5.52       -2.81      8.68 o
   7  13   9      140.25      137.39     10.17 o
  -6  14   9       95.62       72.11      7.84 o
  -5  14   9      119.27      104.25     10.85 o
  -4  14   9       31.92       41.83      8.10 o
  -3  14   9       37.22       26.79      7.78 o
  -2  14   9       55.42       64.75      8.31 o
  -1  14   9      180.99      158.47     12.50 o
   0  14   9        7.67        6.78      8.26 o
   1  14   9      180.98      177.90     12.60 o
   2  14   9       41.92       40.19      8.31 o
   3  14   9       13.96       27.43      6.62 o
   4  14   9       17.35       -5.93      8.74 o
   5  14   9      282.32      278.49     16.25 o
  -4  15   9        1.30       -1.69      6.19 o
  -3  15   9      100.52       99.17      9.11 o
  -2  15   9        2.77        3.39      5.77 o
  -1  15   9       35.93       36.80      6.62 o
   0  15   9       18.86        9.85      5.51 o
   1  15   9       69.08       71.85      9.58 o
   2  15   9      269.90      265.57     14.61 o
   3  15   9       30.71       26.37      7.36 o
   4  15   9      140.30      140.57     10.91 o
 -12   0  10       29.37       43.36      5.98 o
 -11   0  10        4.84       10.96      5.29 o
 -10   0  10      535.17      556.08     22.82 o
  -9   0  10      204.88      179.22     14.77 o
  -8   0  10       52.70       49.98      8.84 o
  -7   0  10      134.92      123.10     10.54 o
  -6   0  10       91.11       88.15      8.26 o
  -5   0  10     1433.52     1338.99     40.45 o
  -4   0  10      281.27      319.10     13.18 o
  -3   0  10       10.33        7.15      3.97 o
  -2   0  10      139.91      176.25      9.16 o
  -1   0  10      160.53      111.29      7.31 o
   0   0  10       26.42       60.73      6.46 o
   1   0  10     1216.79     1250.78     34.89 o
   2   0  10     2271.75     2042.95     47.39 o
   3   0  10      334.70      285.11     12.65 o
   4   0  10      122.73      174.98     10.54 o
   5   0  10      299.48      353.36     15.88 o
   6   0  10      225.91      240.32     14.45 o
   7   0  10       23.12       27.69      7.94 o
   8   0  10      149.19      160.90     14.72 o
   9   0  10       46.69        7.84      9.58 o
  10   0  10      108.15       90.75     10.69 o
  11   0  10      269.25      273.83     14.14 o
  12   0  10        4.65        1.06      4.50 o
 -12   1  10      256.93      268.49     12.07 o
 -11   1  10       27.79       36.00      6.51 o
 -10   1  10      146.96      133.53     11.54 o
  -9   1  10      171.39      153.28     14.24 o
  -8   1  10      634.74      555.13     26.00 o
  -7   1  10      337.86      337.42     17.21 o
  -6   1  10       39.35       47.70      6.83 o
  -5   1  10      833.63      846.86     26.31 o
  -4   1  10      576.45      591.45     18.11 o
  -3   1  10     2285.22     2250.01     49.93 o
  -2   1  10      399.45      416.63     13.92 o
  -1   1  10     2676.43     2230.69     47.54 o
   0   1  10      298.60      299.88     11.70 o
   1   1  10      310.70      311.85     12.23 o
   2   1  10     2849.55     2716.36     56.17 o
   3   1  10     1855.26     1585.60     42.46 o
   4   1  10      363.81      356.80     14.98 o
   5   1  10      129.58      124.79      9.90 o
   6   1  10      329.12      341.60     16.41 o
   7   1  10      375.49      366.65     18.74 o
   8   1  10       31.89       32.08      8.10 o
   9   1  10      101.11      117.49     12.34 o
  10   1  10        8.88       11.12      6.04 o
  11   1  10       27.76       32.98      6.09 o
  12   1  10       53.91       54.11      6.25 o
 -12   2  10       17.52       21.71      4.34 o
 -11   2  10      186.53      189.07     12.39 o
 -10   2  10       81.18       88.42      9.21 o
  -9   2  10        0.15        0.00      5.56 o
  -8   2  10       98.41      107.85     12.76 o
  -7   2  10      425.11      404.71     19.06 o
  -6   2  10       81.96       83.49      8.26 o
  -5   2  10        0.15       -6.41      6.41 o
  -4   2  10        9.50        7.62      4.61 o
  -3   2  10     2669.10     2594.21     54.64 o
  -2   2  10     1164.86     1120.11     32.83 o
  -1   2  10      121.45      107.00      7.20 o
   0   2  10       71.21       38.39      5.35 o
   1   2  10      247.92      183.03      9.85 o
   2   2  10      144.43      146.23      9.32 o
   3   2  10      452.01      435.63     16.10 o
   4   2  10       32.95       43.20      6.51 o
   5   2  10       31.14       25.84      6.35 o
   6   2  10       23.91       23.83      7.41 o
   7   2  10       97.57       66.08     12.71 o
   8   2  10      350.75      339.91     21.44 o
   9   2  10       10.05        5.98      5.56 o
  10   2  10       47.79       44.84      8.84 o
  11   2  10        3.78        3.81      4.87 o
  12   2  10       19.56       16.52      4.66 o
 -12   3  10       69.93       65.44      6.72 o
 -11   3  10      200.94      189.54     12.34 o
 -10   3  10      494.73      483.71     21.02 o
  -9   3  10        0.48        6.41      6.88 o
  -8   3  10       77.32       66.76     11.12 o
  -7   3  10       37.46       40.19      7.31 o
  -6   3  10      357.95      387.61     17.15 o
  -5   3  10        7.98        2.22      7.78 o
  -4   3  10      285.12      236.82     12.02 o
  -3   3  10       28.08       30.92      5.45 o
  -2   3  10     1156.17     1054.25     32.46 o
  -1   3  10      153.04      132.63      8.15 o
   0   3  10     2089.17     1830.58     44.05 o
   1   3  10        6.73        7.31      4.34 o
   2   3  10       33.37       46.12      6.67 o
   3   3  10     1154.21      992.67     28.27 o
   4   3  10      603.67      618.61     19.80 o
   5   3  10       35.54       39.50      7.20 o
   6   3  10       25.30       -1.38     10.06 o
   7   3  10      767.48      776.12     31.29 o
   8   3  10        9.50        6.04      7.09 o
   9   3  10      112.03      114.63     12.07 o
  10   3  10       86.63      102.55     10.01 o
  11   3  10       67.18       75.39      7.99 o
 -12   4  10        0.82        0.53      4.18 o
 -11   4  10      205.19      201.88     12.07 o
 -10   4  10        2.90        2.96      6.67 o
  -9   4  10       20.08       31.93      7.89 o
  -8   4  10        8.74        7.84      7.73 o
  -7   4  10     1345.52     1339.36     40.56 o
  -6   4  10      313.51      308.25     15.72 o
  -5   4  10        1.49       10.85      5.08 o
  -4   4  10       55.55       56.07      7.57 o
  -3   4  10      784.27      668.96     22.50 o
  -2   4  10      125.80      110.60      7.62 o
  -1   4  10       34.61       36.80      4.82 o
   0   4  10        0.94        4.87      3.39 o
   1   4  10      246.36      217.34     10.54 o
   2   4  10      685.87      654.88     19.43 o
   3   4  10       69.24       64.49      7.25 o
   4   4  10     1162.55     1105.50     31.66 o
   5   4  10      570.43      533.74     20.01 o
   6   4  10      181.09      180.12     12.76 o
   7   4  10        4.99       14.88      7.04 o
   8   4  10      105.53      138.93     13.18 o
   9   4  10       63.68       61.73     10.01 o
  10   4  10      100.65      100.91     10.32 o
  11   4  10       12.05        6.83      5.03 o
 -11   5  10       33.51       29.23      5.98 o
 -10   5  10       12.09        1.85      8.31 o
  -9   5  10       17.70       20.23      6.41 o
  -8   5  10       82.95       81.01      9.90 o
  -7   5  10      654.98      631.27     27.64 o
  -6   5  10       13.38        6.78     11.44 o
  -5   5  10        8.66       -8.31      9.11 o
  -4   5  10       14.18        6.94      4.92 o
  -3   5  10      146.14      154.23     10.22 o
  -2   5  10        3.53       12.50      3.12 o
  -1   5  10       16.51       16.52      5.35 o
   0   5  10       37.88       21.92      5.35 o
   1   5  10       33.90       30.87      5.56 o
   2   5  10        1.37       -2.96      5.67 o
   3   5  10       95.88       78.36      8.37 o
   4   5  10       26.82       13.13      6.41 o
   5   5  10       45.83       43.68      7.52 o
   6   5  10       45.69       48.66      9.79 o
   7   5  10       24.53       28.75      6.67 o
   8   5  10        1.25        4.29      7.41 o
   9   5  10       77.92       81.54      9.90 o
  10   5  10        1.15        3.49      5.93 o
  11   5  10       19.73       15.20      5.08 o
 -11   6  10      143.60      128.29      9.27 o
 -10   6  10       16.37       20.01      5.77 o
  -9   6  10       70.82       91.17      9.95 o
  -8   6  10        2.56       -4.02      9.05 o
  -7   6  10      378.43      401.85     22.50 o
  -6   6  10      164.20      170.70     14.08 o
  -5   6  10        0.50        2.49      6.99 o
  -4   6  10      124.35      127.17      9.64 o
  -3   6  10      536.80      540.57     18.37 o
  -2   6  10     2201.88     2058.56     50.09 o
  -1   6  10      928.65      917.33     26.37 o
   0   6  10      519.90      478.73     16.84 o
   1   6  10      753.39      716.77     23.83 o
   2   6  10      469.03      437.65     16.84 o
   3   6  10       87.73       79.21      8.47 o
   4   6  10     1408.92     1371.07     36.59 o
   5   6  10       69.25       55.96      9.05 o
   6   6  10      441.30      466.29     23.88 o
   7   6  10        7.59        7.99      8.63 o
   8   6  10      384.54      430.29     23.03 o
   9   6  10        5.41        4.29      7.25 o
  10   6  10       46.49       45.85      7.09 o
  11   6  10        0.64       -2.70      4.61 o
 -11   7  10       17.59       26.31      4.66 o
 -10   7  10       32.51       32.35      6.35 o
  -9   7  10        5.27        7.36      4.87 o
  -8   7  10        0.46        1.27      7.68 o
  -7   7  10        0.74        6.14      7.09 o
  -6   7  10      434.18      453.95     22.66 o
  -5   7  10        3.80       12.81      6.78 o
  -4   7  10       75.17       92.65      8.58 o
  -3   7  10       23.79       17.37      5.56 o
  -2   7  10      358.89      374.01     15.25 o
  -1   7  10        5.55        5.98      6.46 o
   0   7  10       62.60       51.09      6.94 o
   1   7  10       17.94       15.88      6.46 o
   2   7  10        7.08       -3.28      7.36 o
   3   7  10      672.46      652.18     21.55 o
   4   7  10        2.25        3.71      8.74 o
   5   7  10      138.87      127.12     13.45 o
   6   7  10        0.11        4.39      9.85 o
   7   7  10      159.95      191.03     15.46 o
   8   7  10        0.11        3.81      7.25 o
   9   7  10        0.03        3.87      6.14 o
  10   7  10        0.73       13.18      4.29 o
 -10   8  10       10.36       11.12      4.66 o
  -9   8  10        2.39        2.70      6.04 o
  -8   8  10      131.75      125.48     12.44 o
  -7   8  10        5.00        8.58      9.27 o
  -6   8  10      306.37      323.02     18.58 o
  -5   8  10       93.93       73.12     11.01 o
  -4   8  10       83.73       91.12     11.17 o
  -3   8  10      738.88      779.14     23.14 o
  -2   8  10     1307.36     1234.42     33.04 o
  -1   8  10      145.50      149.89      9.69 o
   0   8  10       15.75       11.49      5.08 o
   1   8  10      722.11      709.47     22.18 o
   2   8  10        1.89       -2.28      8.21 o
   3   8  10        2.64        8.89      6.25 o
   4   8  10      782.50      804.08     28.22 o
   5   8  10      297.07      301.10     18.69 o
   6   8  10       43.30       51.73      9.79 o
   7   8  10        5.84        8.84      7.41 o
   8   8  10        8.11       15.25      4.71 o
   9   8  10       34.24       26.21      6.51 o
  10   8  10      128.91      143.59     10.22 o
 -10   9  10       16.06       21.18      4.82 o
  -9   9  10        0.60       -6.09      6.09 o
  -8   9  10      252.05      276.80     15.83 o
  -7   9  10       64.30       65.86     10.11 o
  -6   9  10      507.07      461.15     23.40 o
  -5   9  10      112.27      101.28     11.81 o
  -4   9  10        4.48       -2.49      7.84 o
  -3   9  10      164.97      154.92     12.76 o
  -2   9  10      544.69      489.43     20.70 o
  -1   9  10      464.17      446.59     17.26 o
   0   9  10       64.36       93.77      8.58 o
   1   9  10       33.29       42.52      6.35 o
   2   9  10      979.02      874.50     28.96 o
   3   9  10      787.43      809.22     28.06 o
   4   9  10       33.81       41.51      9.58 o
   5   9  10       22.47       36.06      8.15 o
   6   9  10       26.84       34.47      7.78 o
   7   9  10      301.92      345.73     19.80 o
   8   9  10       53.36       43.36      8.95 o
   9   9  10       54.11       56.76      6.67 o
  -9  10  10      157.89      141.10      9.64 o
  -8  10  10       61.36       76.03      8.47 o
  -7  10  10      140.89      142.53     11.91 o
  -6  10  10      124.85       96.25     13.02 o
  -5  10  10      247.27      245.35     16.31 o
  -4  10  10       15.72        0.00      9.64 o
  -3  10  10        0.29        6.30      4.45 o
  -2  10  10       19.90       18.95      7.47 o
  -1  10  10      146.46      164.24     12.12 o
   0  10  10      110.48       91.75     10.01 o
   1  10  10      401.45      393.49     19.11 o
   2  10  10      232.23      230.21     15.25 o
   3  10  10      179.94      161.27     12.97 o
   4  10  10        2.46        3.76      7.89 o
   5  10  10       76.71       85.72     10.91 o
   6  10  10       79.48       88.05     12.34 o
   7  10  10        9.20       13.71      7.25 o
   8  10  10       41.83       23.40      7.62 o
   9  10  10       31.37       37.64      5.61 o
  -8  11  10       57.99       63.96      7.99 o
  -7  11  10       40.85       39.07      6.88 o
  -6  11  10      137.58      136.70     13.18 o
  -5  11  10      295.72      316.67     18.32 o
  -4  11  10      133.75      137.60     12.71 o
  -3  11  10       11.06        5.82      6.88 o
  -2  11  10       11.25       22.55      6.09 o
  -1  11  10        3.01        5.51      7.04 o
   0  11  10      141.37      126.96     12.44 o
   1  11  10       12.49        4.61      6.51 o
   2  11  10        2.55        7.78      4.55 o
   3  11  10      178.57      188.86     13.92 o
   4  11  10       97.55       87.68     10.91 o
   5  11  10       43.53       56.33      9.74 o
   6  11  10      104.02      115.84     13.34 o
   7  11  10       58.92       63.75      8.58 o
   8  11  10       91.72       91.75      8.74 o
  -7  12  10      366.18      357.96     15.83 o
  -6  12  10        4.12       -4.08      9.16 o
  -5  12  10       98.33       87.73     10.96 o
  -4  12  10        0.76       -9.16      9.16 o
  -3  12  10       46.36       48.82      8.10 o
  -2  12  10       63.35       53.90      7.78 o
  -1  12  10       15.25       19.06      6.09 o
   0  12  10       13.62       25.63      7.36 o
   1  12  10       90.89       99.17     10.17 o
   2  12  10       35.25       51.67      7.41 o
   3  12  10      193.67      180.49     13.45 o
   4  12  10       48.13       30.39      9.05 o
   5  12  10        1.91        9.27      6.57 o
   6  12  10        0.19       -4.08      7.20 o
   7  12  10        0.02        2.12      5.35 o
  -6  13  10        2.20       10.27      4.92 o
  -5  13  10        9.56        8.42      8.68 o
  -4  13  10        3.73        2.12      7.47 o
  -3  13  10      117.54      123.68     11.17 o
  -2  13  10       91.20       91.91     10.06 o
  -1  13  10      113.16       96.78      9.95 o
   0  13  10       39.38       33.57      7.62 o
   1  13  10       18.79       16.15      6.57 o
   2  13  10      125.79      103.72     11.44 o
   3  13  10      143.51      167.10     12.76 o
   4  13  10        0.37        1.01      7.20 o
   5  13  10       55.71       49.40      8.47 o
   6  13  10        7.78       16.10      4.87 o
  -5  14  10        0.26        2.96      6.41 o
  -4  14  10       44.58       53.37      7.52 o
  -3  14  10       29.79       18.42      7.15 o
  -2  14  10        1.40       11.01      4.29 o
  -1  14  10       65.39       43.26      7.20 o
   0  14  10        3.85        0.00      7.73 o
   1  14  10       46.72       56.92      7.52 o
   2  14  10        0.44       -0.90      7.09 o
   3  14  10      127.79      134.22     11.12 o
   4  14  10       67.23       49.82      8.79 o
  -3  15  10        0.46       -3.60      5.61 o
  -2  15  10        2.88        7.15      5.03 o
  -1  15  10      155.61      151.11     10.11 o
   0  15  10      187.38      194.15     11.49 o
   1  15  10       18.29       23.40      5.98 o
   2  15  10       60.26       59.88      8.10 o
 -12   1  11       63.48       78.99      6.41 o
 -11   1  11       10.74        8.79      5.08 o
 -10   1  11        8.94        7.20      5.72 o
  -9   1  11       33.82       33.88      7.78 o
  -8   1  11      638.64      591.35     25.57 o
  -7   1  11      752.90      829.49     30.55 o
  -6   1  11      485.73      508.27     19.64 o
  -5   1  11        9.98        4.45      6.46 o
  -4   1  11       75.52       89.11      7.78 o
  -3   1  11     1540.50     1495.60     40.71 o
  -2   1  11       88.95       66.76      6.46 o
  -1   1  11       11.66        5.14      6.30 o
   0   1  11        6.02       -0.90      6.25 o
   1   1  11      414.91      457.76     15.88 o
   2   1  11       14.70        9.69      4.77 o
   3   1  11      735.72      670.76     20.75 o
   4   1  11      933.29      806.41     26.95 o
   5   1  11      538.15      580.49     20.86 o
   6   1  11      310.22      280.98     16.25 o
   7   1  11        2.06       14.88      6.57 o
   8   1  11       21.01       28.86      6.83 o
   9   1  11       14.51        5.98     10.06 o
  10   1  11       76.52       87.20      9.58 o
  11   1  11        4.46       -6.35      6.35 o
 -11   2  11      207.44      213.10     12.18 o
 -10   2  11       84.81       98.37     10.17 o
  -9   2  11        0.19        8.95      5.19 o
  -8   2  11      119.19      114.73     12.55 o
  -7   2  11     1608.55     1566.86     43.47 o
  -6   2  11      253.97      233.54     13.82 o
  -5   2  11        1.88        9.64      3.60 o
  -4   2  11      368.24      348.43     14.67 o
  -3   2  11      113.74      124.53      9.00 o
  -2   2  11       48.89       41.40      5.98 o
  -1   2  11        5.54        8.31      4.02 o
   0   2  11       19.82       44.53      5.82 o
   1   2  11       88.43       70.79      7.94 o
   2   2  11       75.50       79.63      7.94 o
   3   2  11      311.54      260.86     13.08 o
   4   2  11      405.08      466.66     18.11 o
   5   2  11       55.85       53.26      8.15 o
   6   2  11       46.75       36.90     10.27 o
   7   2  11      106.77      105.78     13.66 o
   8   2  11       16.01        6.83      7.62 o
   9   2  11       86.25       85.72     10.54 o
  10   2  11       89.47       85.61      9.27 o
  11   2  11       78.26       98.05      7.78 o
 -11   3  11       11.31       12.65      4.66 o
 -10   3  11        0.74       -1.85      6.25 o
  -9   3  11      673.21      701.10     26.42 o
  -8   3  11       42.29       43.89      9.42 o
  -7   3  11       42.04       62.16      9.85 o
  -6   3  11      671.32      680.72     23.24 o
  -5   3  11       56.66       44.53      6.78 o
  -4   3  11       47.45       44.63      6.46 o
  -3   3  11      811.65      745.20     23.93 o
  -2   3  11      293.08      303.38     13.08 o
  -1   3  11      153.51      154.34      9.05 o
   0   3  11        5.48        2.38      4.77 o
   1   3  11      514.20      485.72     16.94 o
   2   3  11     1407.11     1332.53     39.92 o
   3   3  11      434.93      427.11     16.73 o
   4   3  11      142.43      159.26     11.22 o
   5   3  11       77.75       61.58      9.11 o
   6   3  11      247.66      221.05     17.10 o
   7   3  11       26.62       41.24      9.16 o
   8   3  11       39.43       48.71      8.63 o
   9   3  11      118.13      135.86     12.60 o
  10   3  11       15.36       19.38      6.04 o
  11   3  11        0.38       -3.55      4.82 o
 -11   4  11        9.58       13.02      4.50 o
 -10   4  11       34.39       30.28      6.19 o
  -9   4  11        8.56       13.55      6.14 o
  -8   4  11      440.62      441.30     21.81 o
  -7   4  11      251.81      236.98     17.00 o
  -6   4  11      722.36      732.34     27.48 o
  -5   4  11     1550.52     1617.90     47.92 o
  -4   4  11     1879.76     1750.16     47.76 o
  -3   4  11      148.06      130.14      9.58 o
  -2   4  11      469.68      464.49     16.31 o
  -1   4  11      194.10      170.85     10.80 o
   0   4  11      694.50      644.50     19.70 o
   1   4  11      741.48      734.77     24.14 o
   2   4  11      200.19      189.86     10.96 o
   3   4  11      367.53      401.48     16.10 o
   4   4  11       79.87       61.36      7.99 o
   5   4  11      205.52      165.93     12.76 o
   6   4  11      805.58      780.78     30.34 o
   7   4  11      678.64      713.01     30.55 o
   8   4  11       23.92       35.95      8.89 o
   9   4  11       15.77       19.48      7.36 o
  10   4  11       40.40       35.95      6.35 o
  11   4  11       57.75       59.88      6.46 o
 -11   5  11        0.06        2.86      4.61 o
 -10   5  11       57.45       70.21      7.68 o
  -9   5  11      101.52      112.56     10.11 o
  -8   5  11        2.39        7.09      5.51 o
  -7   5  11       27.82       30.97      8.52 o
  -6   5  11     1022.78     1075.69     33.99 o
  -5   5  11        6.34       11.60      4.77 o
  -4   5  11      159.23      171.70     11.01 o
  -3   5  11      233.06      207.12     11.91 o
  -2   5  11      192.57      190.50     11.07 o
  -1   5  11      665.59      592.46     18.69 o
   0   5  11      314.06      307.88     13.77 o
   1   5  11       20.38       18.80      5.98 o
   2   5  11      149.15      132.57     10.11 o
   3   5  11       28.86       16.41      6.46 o
   4   5  11      259.08      269.70     14.51 o
   5   5  11       37.72       36.80      8.58 o
   6   5  11       20.34       20.28      8.05 o
   7   5  11        0.00       -1.59      9.27 o
   8   5  11       46.59       56.07      9.32 o
   9   5  11       73.77       69.52      8.63 o
  10   5  11      129.49      146.23     10.43 o
 -11   6  11        0.23       -1.48      4.45 o
 -10   6  11       47.88       42.04      6.51 o
  -9   6  11      135.79      135.91     11.70 o
  -8   6  11      120.96      119.44     11.44 o
  -7   6  11       58.58       44.95     10.80 o
  -6   6  11      162.54      127.12     13.98 o
  -5   6  11        5.31        0.00      6.88 o
  -4   6  11     1048.98     1065.52     31.40 o
  -3   6  11      341.91      316.08     14.35 o
  -2   6  11      398.09      333.82     14.61 o
  -1   6  11      332.91      286.80     13.13 o
   0   6  11      331.68      319.21     14.19 o
   1   6  11      201.19      172.55     11.01 o
   2   6  11        2.33        0.00      5.45 o
   3   6  11      299.23      253.34     13.24 o
   4   6  11     1638.84     1646.92     50.51 o
   5   6  11      415.14      382.37     20.86 o
   6   6  11       26.55       30.97      8.37 o
   7   6  11      153.70      147.88     15.04 o
   8   6  11       32.67       46.64      9.05 o
   9   6  11       46.04       40.13      7.84 o
  10   6  11        0.21        1.96      4.92 o
 -10   7  11        0.88        4.50      5.03 o
  -9   7  11       17.71        9.42      7.15 o
  -8   7  11       46.89       54.53      8.79 o
  -7   7  11      166.22      141.89     14.35 o
  -6   7  11       39.30       45.48      8.26 o
  -5   7  11        3.29        3.81      8.58 o
  -4   7  11       66.25       72.59      9.16 o
  -3   7  11       40.02       30.23      6.57 o
  -2   7  11       94.70       82.91      8.26 o
  -1   7  11      152.97      169.16     10.32 o
   0   7  11        5.24        2.22      4.66 o
   1   7  11      219.50      175.46     11.44 o
   2   7  11      255.32      215.75     12.71 o
   3   7  11        2.14        2.38      6.78 o
   4   7  11        5.01        2.54      7.78 o
   5   7  11       22.81        8.05      7.41 o
   6   7  11      278.73      261.55     19.06 o
   7   7  11       13.97       22.24      7.04 o
   8   7  11       60.03       52.15      9.64 o
   9   7  11       17.61       15.94      6.99 o
  10   7  11       12.79       18.95      4.61 o
 -10   8  11       28.78       32.08      5.19 o
  -9   8  11        1.72        3.07      4.34 o
  -8   8  11      239.37      269.07     15.30 o
  -7   8  11       26.27       37.86      7.84 o
  -6   8  11        4.12        1.38      9.05 o
  -5   8  11       30.56       35.26      9.37 o
  -4   8  11        3.56        3.60      7.52 o
  -3   8  11       40.20       29.01      7.57 o
  -2   8  11       30.26       38.39      7.41 o
  -1   8  11      352.96      320.00     16.68 o
   0   8  11       28.01       20.07      5.40 o
   1   8  11       84.52       70.95      9.32 o
   2   8  11       44.73       59.03      9.74 o
   3   8  11        0.41        0.00      7.31 o
   4   8  11       15.63       16.89      7.57 o
   5   8  11       62.22       69.62      9.79 o
   6   8  11        0.29        0.00      8.47 o
   7   8  11      105.90      108.59     11.91 o
   8   8  11        8.98        4.92      7.20 o
   9   8  11       14.69       27.64      5.61 o
  -9   9  11        2.02        3.44      3.87 o
  -8   9  11       51.67       62.37      7.52 o
  -7   9  11      200.32      203.05     14.51 o
  -6   9  11       38.12       44.00      8.31 o
  -5   9  11      208.58      186.68     14.82 o
  -4   9  11      150.09      154.55     12.71 o
  -3   9  11      179.66      176.41     13.87 o
  -2   9  11      148.03      131.57     11.12 o
  -1   9  11       43.15       55.01      9.27 o
   0   9  11      157.56      137.92     11.75 o
   1   9  11      193.49      163.18     13.02 o
   2   9  11       83.20       99.11     10.48 o
   3   9  11       16.30       14.56      5.98 o
   4   9  11        0.72       -9.58      9.58 o
   5   9  11        6.36        8.74      7.62 o
   6   9  11      222.05      216.86     15.78 o
   7   9  11       19.50        8.05      8.52 o
   8   9  11        0.16       -5.56      5.56 o
   9   9  11        0.66       -2.81      5.24 o
  -8  10  11       19.90       22.50      5.03 o
  -7  10  11      141.98      138.98     11.91 o
  -6  10  11        8.23        8.52      7.41 o
  -5  10  11       63.80       53.00      9.69 o
  -4  10  11       10.21       11.86      6.25 o
  -3  10  11       10.18       19.80      7.04 o
  -2  10  11       11.83       17.05      5.98 o
  -1  10  11      124.91      172.97     12.18 o
   0  10  11       63.11       60.04      9.27 o
   1  10  11       30.69        9.27      6.83 o
   2  10  11       66.17       67.19     10.38 o
   3  10  11      139.71      139.51     12.71 o
   4  10  11       23.98       25.94      7.52 o
   5  10  11        3.27       -8.95      8.95 o
   6  10  11        7.67       -6.35     10.38 o
   7  10  11        7.72       13.45      5.77 o
   8  10  11        0.41        7.57      4.02 o
  -8  11  11       12.71        9.00      5.19 o
  -7  11  11       97.12      123.15      9.79 o
  -6  11  11       19.46       18.80      6.67 o
  -5  11  11       15.59       28.01      6.62 o
  -4  11  11       27.40       33.20      6.78 o
  -3  11  11      274.55      315.13     17.31 o
  -2  11  11        0.34       -8.15      8.15 o
  -1  11  11       26.99       27.53      6.35 o
   0  11  11       24.78       25.25      7.62 o
   1  11  11      463.54      469.47     20.60 o
   2  11  11      132.67      125.69     11.22 o
   3  11  11       27.24       36.16      7.15 o
   4  11  11        7.65       20.65      6.09 o
   5  11  11      337.35      332.76     18.90 o
   6  11  11      126.48      144.38     12.71 o
   7  11  11        9.36        3.02      7.73 o
  -7  12  11       75.71       98.37      7.99 o
  -6  12  11      208.24      203.36     12.23 o
  -5  12  11       23.67       23.88      6.35 o
  -4  12  11        3.15        1.06      7.78 o
  -3  12  11       61.97       74.55      8.84 o
  -2  12  11      252.81      241.54     14.35 o
  -1  12  11       42.05       38.81      7.20 o
   0  12  11       81.17       80.05      9.79 o
   1  12  11       13.48        6.25      8.05 o
   2  12  11      106.40       98.85     10.06 o
   3  12  11        0.06        5.19      6.67 o
   4  12  11        0.21        6.30      5.29 o
   5  12  11        5.28       18.74      6.25 o
   6  12  11        0.06       -8.37      8.37 o
  -5  13  11      118.70      101.07     10.22 o
  -4  13  11       33.10       23.24      7.09 o
  -3  13  11       10.10        9.69      5.88 o
  -2  13  11      415.21      394.18     17.42 o
  -1  13  11       90.97       87.52      9.00 o
   0  13  11       37.01       32.56      7.94 o
   1  13  11      143.54      172.07     11.54 o
   2  13  11      253.42      251.28     14.67 o
   3  13  11      173.88      151.21     12.55 o
   4  13  11        7.53       13.98      6.46 o
   5  13  11      198.37      203.79     12.92 o
  -3  14  11        7.24        2.28      6.88 o
  -2  14  11      101.37       96.47      9.11 o
  -1  14  11      135.35      130.67      9.48 o
   0  14  11       73.40       82.33      9.21 o
   1  14  11        5.20        8.26      4.66 o
   2  14  11      176.43      178.21     11.97 o
   3  14  11       71.32       66.98      7.68 o
 -11   0  12       62.42       62.79      6.09 o
 -10   0  12       14.07       16.57      5.19 o
  -9   0  12       29.05       31.71      6.94 o
  -8   0  12      197.78      177.63     15.25 o
  -7   0  12       44.35       53.58      8.15 o
  -6   0  12      127.32      134.27     13.13 o
  -5   0  12        2.75        5.77      4.66 o
  -4   0  12      416.46      386.18     15.94 o
  -3   0  12        5.03       17.26      4.92 o
  -2   0  12      940.87      874.87     26.26 o
  -1   0  12       48.13       40.40      5.40 o
   0   0  12      393.73      328.05     14.08 o
   1   0  12      428.20      443.20     16.57 o
   2   0  12     2608.41     2171.50     54.43 o
   3   0  12      276.97      202.46     13.08 o
   4   0  12        0.84       -3.60      8.05 o
   5   0  12      115.79      140.09     13.02 o
   6   0  12       33.04       28.06      8.84 o
   7   0  12        2.25        3.18      7.57 o
   8   0  12        4.29        9.21      7.04 o
   9   0  12       14.41       20.44      5.67 o
  10   0  12        6.28        1.54      7.15 o
 -11   1  12       56.36       63.22      6.62 o
 -10   1  12       52.33       66.23      7.84 o
  -9   1  12       85.28       63.00      9.00 o
  -8   1  12       34.17       31.29     10.54 o
  -7   1  12      329.61      342.34     19.91 o
  -6   1  12      399.19      446.91     21.07 o
  -5   1  12      198.32      211.57     12.65 o
  -4   1  12     1755.38     1772.77     48.29 o
  -3   1  12      870.44      825.63     25.94 o
  -2   1  12       73.69       55.75      6.67 o
  -1   1  12     2254.23     2084.67     50.14 o
   0   1  12     3326.80     3175.97     66.66 o
   1   1  12       93.83       84.50      8.26 o
   2   1  12        3.53       -4.29      6.09 o
   3   1  12      969.82      864.12     27.96 o
   4   1  12      657.98      617.87     21.55 o
   5   1  12      253.19      269.60     17.00 o
   6   1  12        0.22        1.43      6.35 o
   7   1  12      198.99      183.14     16.20 o
   8   1  12      136.98      163.23     15.20 o
   9   1  12        8.28        7.31      7.78 o
  10   1  12        0.54        0.74      4.66 o
 -11   2  12       10.93        9.21      4.71 o
 -10   2  12       42.57       53.95      6.41 o
  -9   2  12       16.55       23.51      5.51 o
  -8   2  12      105.00       91.91     12.07 o
  -7   2  12        0.23       -1.43      6.94 o
  -6   2  12      313.54      316.88     18.05 o
  -5   2  12      804.42      824.20     24.73 o
  -4   2  12        6.69        3.28      6.83 o
  -3   2  12      251.86      248.21     12.39 o
  -2   2  12     1245.02     1261.21     38.44 o
  -1   2  12      169.74      133.74      9.05 o
   0   2  12        5.96        8.79      4.18 o
   1   2  12       99.95      115.90      9.32 o
   2   2  12      211.31      186.90     11.54 o
   3   2  12       73.02       62.58      8.05 o
   4   2  12       60.63       73.44      8.21 o
   5   2  12      545.34      541.21     23.83 o
   6   2  12      184.29      156.14     16.41 o
   7   2  12       14.06       24.99      7.68 o
   8   2  12        1.46        9.79      6.51 o
   9   2  12       41.26       57.13      7.99 o
  10   2  12       23.15       11.81      6.14 o
 -11   3  12       22.54       30.92      4.71 o
 -10   3  12        0.02       -3.97      5.82 o
  -9   3  12       62.58       60.78      9.53 o
  -8   3  12       33.27       39.87      7.84 o
  -7   3  12      114.19      112.35     13.34 o
  -6   3  12      398.77      429.65     21.18 o
  -5   3  12       48.57       43.20      9.21 o
  -4   3  12        2.06        4.45      6.51 o
  -3   3  12      171.22      189.54     10.96 o
  -2   3  12       13.06       11.07      4.71 o
  -1   3  12       90.80       77.30      7.31 o
   0   3  12       67.21       66.39      7.09 o
   1   3  12       19.43       25.10      6.78 o
   2   3  12      117.53       97.58      9.05 o
   3   3  12      631.16      655.52     21.23 o
   4   3  12      320.87      347.22     16.36 o
   5   3  12      120.05      114.41     11.17 o
   6   3  12        1.61       -7.20      9.48 o
   7   3  12      102.00      135.43     13.66 o
   8   3  12        0.44       -5.19      9.16 o
   9   3  12       28.81       28.70      7.04 o
  10   3  12       11.48       14.88      5.24 o
 -11   4  12        0.08       -3.44      5.03 o
 -10   4  12      128.77      138.66      9.79 o
  -9   4  12       94.80       90.38     10.17 o
  -8   4  12      216.14      216.81     15.78 o
  -7   4  12       64.45       40.50     10.32 o
  -6   4  12      441.68      435.69     21.07 o
  -5   4  12       39.88       26.79      8.31 o
  -4   4  12      940.52      890.75     28.27 o
  -3   4  12      951.90      888.74     27.27 o
  -2   4  12      367.36      291.99     13.77 o
  -1   4  12       48.47       46.38      7.04 o
   0   4  12      287.81      262.93     13.61 o
   1   4  12       35.58       31.71      5.93 o
   2   4  12       65.20       60.73      7.47 o
   3   4  12      709.16      727.36     22.93 o
   4   4  12      158.01      162.65     13.50 o
   5   4  12      201.53      188.64     14.61 o
   6   4  12      129.35      140.36     13.24 o
   7   4  12        0.43        8.15      6.30 o
   8   4  12       15.71       11.49      5.82 o
   9   4  12       36.06       35.63      7.04 o
  10   4  12      134.29      150.05     10.48 o
 -10   5  12        8.50       12.44      4.45 o
  -9   5  12       11.08        3.71      6.25 o
  -8   5  12       17.27        0.00      8.89 o
  -7   5  12        1.15        6.67      6.67 o
  -6   5  12        1.92        6.67      9.16 o
  -5   5  12      100.48      105.94     11.17 o
  -4   5  12       94.40       81.43     11.28 o
  -3   5  12      349.07      353.99     15.41 o
  -2   5  12       53.40       51.83      7.52 o
  -1   5  12       12.47       -1.54      6.14 o
   0   5  12       29.48       19.38      5.56 o
   1   5  12       38.70       35.31      7.20 o
   2   5  12       22.55       24.14      6.62 o
   3   5  12       16.12       -1.16      9.64 o
   4   5  12        1.19        7.52      8.10 o
   5   5  12       37.12       56.97      8.63 o
   6   5  12      150.40      128.92     13.61 o
   7   5  12       20.86       14.93      8.26 o
   8   5  12        4.21        4.61      5.93 o
   9   5  12        5.31        2.54      5.67 o
  10   5  12        3.65       10.32      3.71 o
 -10   6  12        8.69        6.67      4.18 o
  -9   6  12        4.97        4.18      5.35 o
  -8   6  12        1.10       -6.67      8.15 o
  -7   6  12      179.58      177.74     15.83 o
  -6   6  12        4.91       -1.32      7.20 o
  -5   6  12      715.85      767.39     27.64 o
  -4   6  12        2.03       -2.33      8.42 o
  -3   6  12       35.31       36.43      8.79 o
  -2   6  12      866.65      843.31     26.84 o
  -1   6  12     1971.97     1731.79     47.81 o
   0   6  12        0.12        6.83      4.39 o
   1   6  12       35.38       53.32      7.62 o
   2   6  12       17.98        8.58      7.09 o
   3   6  12       88.46       99.85     11.49 o
   4   6  12        9.23       19.33      7.09 o
   5   6  12       61.37       80.90     10.06 o
   6   6  12        7.14        1.43     10.48 o
   7   6  12       32.54       60.25      8.74 o
   8   6  12       15.23        4.24      7.57 o
   9   6  12       46.86       44.42      6.88 o
 -10   7  12       13.83       18.05      3.87 o
  -9   7  12      202.91      216.39     12.34 o
  -8   7  12       37.74       43.26      8.15 o
  -7   7  12      247.29      217.34     15.57 o
  -6   7  12       31.45       23.72      6.99 o
  -5   7  12      497.45      545.34     22.66 o
  -4   7  12       58.94       58.77      8.68 o
  -3   7  12      131.82      121.88     10.64 o
  -2   7  12       22.05       24.88      6.14 o
  -1   7  12       47.79       45.37      6.94 o
   0   7  12      113.09       73.17     10.17 o
   1   7  12       83.75       69.89      9.37 o
   2   7  12        0.02       -3.55      7.94 o
   3   7  12       23.64       29.17      6.88 o
   4   7  12      156.18      171.28     13.92 o
   5   7  12       53.28       37.80      9.42 o
   6   7  12        4.94       -9.11      9.11 o
   7   7  12        4.93       19.33      7.68 o
   8   7  12        6.38       -7.41      7.41 o
   9   7  12       53.76       51.57      7.15 o
  -9   8  12      194.66      205.22     11.17 o
  -8   8  12      176.56      188.86     11.81 o
  -7   8  12       21.29       16.15      7.89 o
  -6   8  12      110.35      110.07     11.60 o
  -5   8  12     1011.71     1085.11     33.30 o
  -4   8  12       46.08       50.67      7.84 o
  -3   8  12      154.41      150.58     11.81 o
  -2   8  12      515.96      564.13     22.13 o
  -1   8  12       32.35       48.55      7.99 o
   0   8  12       47.91       51.94      7.41 o
   1   8  12      148.69      112.40     11.70 o
   2   8  12      621.25      652.39     24.62 o
   3   8  12      171.89      183.72     14.51 o
   4   8  12        8.81       -6.19     10.17 o
   5   8  12      321.34      311.90     18.05 o
   6   8  12      179.17      193.46     15.78 o
   7   8  12        6.58       11.81      5.93 o
   8   8  12        3.34        8.52      4.66 o
  -8   9  12       44.17       44.79      6.19 o
  -7   9  12       23.94        7.25      6.25 o
  -6   9  12       30.87       27.53      8.58 o
  -5   9  12      138.33      146.71     12.65 o
  -4   9  12       73.04       68.56     10.06 o
  -3   9  12        0.33        3.34      5.77 o
  -2   9  12      394.46      385.12     19.01 o
  -1   9  12        0.90        0.00      6.99 o
   0   9  12      855.50      841.51     27.69 o
   1   9  12      255.62      249.11     15.99 o
   2   9  12        0.91        2.33      6.62 o
   3   9  12       18.41       11.81      7.09 o
   4   9  12      107.60      120.98     12.02 o
   5   9  12       26.41        4.92      9.85 o
   6   9  12        3.03       12.34      6.83 o
   7   9  12        3.44        0.00      6.04 o
   8   9  12      147.48      143.01     10.01 o
  -8  10  12      151.58      152.22      9.16 o
  -7  10  12       28.35       28.70      5.93 o
  -6  10  12        0.41        2.17      5.61 o
  -5  10  12        0.04        1.11      6.83 o
  -4  10  12       30.26       44.42      8.05 o
  -3  10  12       24.33       26.31      6.99 o
  -2  10  12       36.72       28.75      6.62 o
  -1  10  12       74.42       95.78      9.95 o
   0  10  12       19.29       20.75      6.72 o
   1  10  12      188.74      194.79     12.97 o
   2  10  12       15.24       17.90      6.83 o
   3  10  12       26.17       17.21      7.09 o
   4  10  12       25.57       38.70      6.30 o
   5  10  12       16.90       13.82      7.25 o
   6  10  12        5.71        3.18      7.99 o
   7  10  12        0.15       -6.83      6.83 o
  -7  11  12       21.96       20.12      5.14 o
  -6  11  12        1.46        1.75      5.24 o
  -5  11  12       37.94       36.16      7.84 o
  -4  11  12       43.93       43.26      8.26 o
  -3  11  12       23.51       33.83      6.41 o
  -2  11  12        1.12        1.96      6.94 o
  -1  11  12        0.55        3.92      6.19 o
   0  11  12      211.93      213.79     15.20 o
   1  11  12      263.36      309.84     17.42 o
   2  11  12        6.07       -7.25      7.57 o
   3  11  12       24.35        4.18      8.74 o
   4  11  12      186.07      197.59     13.87 o
   5  11  12      150.18      168.79     12.71 o
   6  11  12       18.10       21.18      6.04 o
  -6  12  12       25.15       21.07      5.61 o
  -5  12  12       18.97       13.02      6.30 o
  -4  12  12        1.40        3.60      6.51 o
  -3  12  12       38.26       26.31      7.36 o
  -2  12  12       14.28       13.02      5.35 o
  -1  12  12       80.46       59.93      8.05 o
   0  12  12        0.72       -6.30      6.30 o
   1  12  12       77.45       89.95     10.17 o
   2  12  12       14.88       14.30      5.67 o
   3  12  12      103.72      128.39     10.96 o
   4  12  12       10.92        6.46      8.21 o
   5  12  12        5.07       11.75      6.19 o
  -4  13  12       63.11       63.38      7.84 o
  -3  13  12        0.10        6.14      3.76 o
  -2  13  12        1.46       -0.74      6.72 o
  -1  13  12       34.89       34.89      6.83 o
   0  13  12      201.06      211.20     12.28 o
   1  13  12        5.84        0.00      7.36 o
   2  13  12       82.68       80.32      9.37 o
   3  13  12        9.69       14.24      5.08 o
 -10   1  13      596.21      632.59     19.85 o
  -9   1  13      566.57      572.07     22.18 o
  -8   1  13      951.14      922.84     31.18 o
  -7   1  13      231.81      237.30     16.52 o
  -6   1  13      153.28      141.31     12.76 o
  -5   1  13       64.87       52.52      8.52 o
  -4   1  13       33.29       36.85      6.67 o
  -3   1  13      208.33      227.88     12.44 o
  -2   1  13      294.01      274.84     13.55 o
  -1   1  13      407.61      414.77     16.20 o
   0   1  13       12.09       -2.22      7.52 o
   1   1  13      205.84      184.51     12.12 o
   2   1  13     2156.11     2139.73     55.65 o
   3   1  13     3967.21     3805.07     79.63 o
   4   1  13      351.71      305.76     18.42 o
   5   1  13        3.57        2.70      7.57 o
   6   1  13       19.69        0.00      9.32 o
   7   1  13      174.40      219.67     17.79 o
   8   1  13        5.81        5.93      7.57 o
   9   1  13        3.20       -0.85      6.62 o
  10   1  13        4.95        3.49      4.71 o
 -10   2  13        2.60        7.09      4.02 o
  -9   2  13      100.89      119.71     10.54 o
  -8   2  13       18.89       19.06      7.57 o
  -7   2  13      183.72      219.14     16.57 o
  -6   2  13       28.66       22.50      7.15 o
  -5   2  13       59.57       62.58      9.21 o
  -4   2  13       27.23       29.54      7.78 o
  -3   2  13      206.84      201.72     11.49 o
  -2   2  13      238.00      229.94     12.18 o
  -1   2  13      552.20      515.21     17.74 o
   0   2  13      288.04      248.10     13.45 o
   1   2  13        2.13       -2.28      8.15 o
   2   2  13      531.14      505.10     19.06 o
   3   2  13       42.84       49.61      8.84 o
   4   2  13        0.05        0.00      8.15 o
   5   2  13        2.01       -1.32      7.89 o
   6   2  13      103.76      133.21     12.92 o
   7   2  13       78.77      103.51     11.01 o
   8   2  13        2.52        1.16      6.41 o
   9   2  13        7.55        7.20      5.45 o
  10   2  13       45.36       52.31      6.25 o
 -10   3  13        1.70        6.67      3.92 o
  -9   3  13        8.97       13.66      5.19 o
  -8   3  13       62.30       58.19      9.64 o
  -7   3  13      124.81      133.00     14.19 o
  -6   3  13       74.07       70.42      9.42 o
  -5   3  13      164.53      180.76     12.81 o
  -4   3  13       13.25        6.88      8.42 o
  -3   3  13       74.36       58.56      8.84 o
  -2   3  13        3.24       -3.18      6.14 o
  -1   3  13      460.39      466.66     17.10 o
   0   3  13      697.64      730.06     22.55 o
   1   3  13      199.19      195.37     12.12 o
   2   3  13       13.53        2.33      9.21 o
   3   3  13      217.05      217.29     15.57 o
   4   3  13        1.33        6.30      6.78 o
   5   3  13       93.02      104.73     11.70 o
   6   3  13      309.60      288.92     19.17 o
   7   3  13       50.28       64.22      9.85 o
   8   3  13        1.34       11.75      5.61 o
   9   3  13        8.35       14.77      4.24 o
 -10   4  13       49.47       46.64      5.82 o
  -9   4  13       11.27        8.26      4.61 o
  -8   4  13       22.63       28.38      7.15 o
  -7   4  13      460.86      469.47     22.50 o
  -6   4  13      363.36      370.14     20.01 o
  -5   4  13       56.20       47.81      8.63 o
  -4   4  13       34.39       33.09      8.05 o
  -3   4  13      454.85      441.51     19.70 o
  -2   4  13      601.36      558.63     21.97 o
  -1   4  13      147.70      129.03      9.85 o
   0   4  13      508.64      510.92     18.53 o
   1   4  13     1375.31     1345.50     36.00 o
   2   4  13      755.61      722.01     26.47 o
   3   4  13       78.26       65.49     10.01 o
   4   4  13     1383.76     1434.13     39.71 o
   5   4  13       74.27       71.63     10.32 o
   6   4  13       16.30       25.15      8.42 o
   7   4  13       48.83       43.15     10.27 o
   8   4  13      187.27      173.55     13.08 o
   9   4  13       30.93       40.03      6.72 o
 -10   5  13       69.13       81.91      6.41 o
  -9   5  13        8.56        4.50      5.51 o
  -8   5  13      122.45      117.91     10.27 o
  -7   5  13       50.13       62.95     11.28 o
  -6   5  13      106.99      129.19     12.34 o
  -5   5  13        6.41        1.22      7.94 o
  -4   5  13      106.06       94.03     10.59 o
  -3   5  13       71.18       59.56      9.37 o
  -2   5  13      167.92      190.50     13.29 o
  -1   5  13       97.22       82.38     10.01 o
   0   5  13       60.85       50.99      8.05 o
   1   5  13      289.55      237.46     15.78 o
   2   5  13      246.66      240.69     14.56 o
   3   5  13      146.40      148.41     12.60 o
   4   5  13       87.03       74.60     10.64 o
   5   5  13       12.95        6.57      9.58 o
   6   5  13      208.66      251.17     18.21 o
   7   5  13       44.68       46.17      9.37 o
   8   5  13       37.40       43.04      7.31 o
   9   5  13      108.91      113.78      9.11 o
  -9   6  13        8.93       13.71      4.61 o
  -8   6  13        0.16        8.10      4.87 o
  -7   6  13        8.15       14.82      6.72 o
  -6   6  13      323.44      357.06     19.38 o
  -5   6  13       25.86       16.84      7.73 o
  -4   6  13      196.28      196.64     14.03 o
  -3   6  13      959.21      963.07     29.49 o
  -2   6  13      132.99      147.61     11.65 o
  -1   6  13       60.38       79.36      9.27 o
   0   6  13       96.98       87.84     10.80 o
   1   6  13      212.49      230.89     14.40 o
   2   6  13      161.53      206.22     14.98 o
   3   6  13       41.32       35.58      7.78 o
   4   6  13      361.20      349.12     18.90 o
   5   6  13      157.82      178.58     15.14 o
   6   6  13        1.34        1.32      9.32 o
   7   6  13       21.07       18.64      8.10 o
   8   6  13       13.12        2.54      6.72 o
   9   6  13       52.34       59.78      6.57 o
  -9   7  13        0.13       -4.45      4.45 o
  -8   7  13       65.37       53.37      7.84 o
  -7   7  13      102.64      115.00      9.95 o
  -6   7  13      139.61      159.31     12.81 o
  -5   7  13        0.17        3.55      6.14 o
  -4   7  13       11.66       15.20      5.98 o
  -3   7  13        3.87        5.56      6.57 o
  -2   7  13      189.69      162.22     12.71 o
  -1   7  13      138.43      114.41     11.12 o
   0   7  13      225.78      230.95     15.09 o
   1   7  13      107.72       84.92     10.17 o
   2   7  13       24.86       33.83      7.52 o
   3   7  13       28.44       28.75      8.05 o
   4   7  13        4.21       -2.44      6.46 o
   5   7  13       35.29       36.11      7.99 o
   6   7  13        0.67       -2.54      8.63 o
   7   7  13      156.02      182.08     13.92 o
   8   7  13        0.36       -6.46      6.46 o
  -8   8  13       19.66       22.77      4.66 o
  -7   8  13       31.62       43.94      7.41 o
  -6   8  13        0.20       -7.68      7.68 o
  -5   8  13      228.23      218.72     14.72 o
  -4   8  13        9.45       11.07      6.67 o
  -3   8  13        1.25        2.17      7.20 o
  -2   8  13      269.66      287.18     16.20 o
  -1   8  13       35.17       55.96      7.41 o
   0   8  13        1.54       -4.55      8.10 o
   1   8  13       20.38       22.98      6.51 o
   2   8  13      218.94      241.59     15.67 o
   3   8  13       55.34       72.16     10.17 o
   4   8  13        3.89        1.59      5.56 o
   5   8  13        5.77        1.22      8.89 o
   6   8  13      137.75      176.89     14.03 o
   7   8  13        7.12       11.65      6.30 o
   8   8  13       44.84       44.95      6.57 o
  -7   9  13       24.12       22.08      6.67 o
  -6   9  13      139.62      141.79     12.39 o
  -5   9  13       38.32       40.98      7.99 o
  -4   9  13       76.17      103.03      9.58 o
  -3   9  13       30.70       29.17      6.83 o
  -2   9  13      184.92      165.72     12.60 o
  -1   9  13      103.20      116.85     10.69 o
   0   9  13        0.68       -3.28      8.31 o
   1   9  13        2.00       -5.51      8.63 o
   2   9  13       17.86       22.13      5.40 o
   3   9  13       35.71       45.06      7.73 o
   4   9  13       97.33       98.32     10.85 o
   5   9  13        0.12        3.34      6.46 o
   6   9  13        6.48        7.41      5.14 o
   7   9  13      116.46      123.36      9.32 o
  -7  10  13        0.80        2.44      4.39 o
  -6  10  13      117.77      102.40      9.90 o
  -5  10  13       16.37       26.31      5.51 o
  -4  10  13       48.38       53.26      6.94 o
  -3  10  13      234.51      224.01     13.82 o
  -2  10  13       76.16       52.26      8.74 o
  -1  10  13       83.35       66.82      9.37 o
   0  10  13       52.41       51.78      7.84 o
   1  10  13      307.05      285.80     15.78 o
   2  10  13        3.40       10.32      4.61 o
   3  10  13        0.08       -3.07      7.36 o
   4  10  13      121.36      129.45     11.28 o
   5  10  13       38.83       35.05      9.32 o
   6  10  13        2.57        0.79      6.46 o
  -6  11  13      103.39      131.52      9.05 o
  -5  11  13      210.94      211.89     12.76 o
  -4  11  13       59.27       70.95      7.94 o
  -3  11  13       13.73       14.14      5.56 o
  -2  11  13      339.89      323.44     15.46 o
  -1  11  13      578.71      547.67     20.12 o
   0  11  13        0.23       -3.76      7.78 o
   1  11  13        1.03       -7.78      7.78 o
   2  11  13       90.23       88.31     10.22 o
   3  11  13      211.37      205.80     14.08 o
   4  11  13        0.82        4.29      5.61 o
   5  11  13       20.96       32.77      6.09 o
  -4  12  13       22.53       21.07      6.30 o
  -3  12  13        2.32        4.61      5.93 o
  -2  12  13       71.00       83.71      8.47 o
  -1  12  13       15.74        8.15      5.40 o
   0  12  13        2.56        2.17      4.92 o
   1  12  13        0.18        4.08      5.93 o
   2  12  13       12.47       18.32      5.24 o
   3  12  13       49.71       55.91      7.57 o
  -1  13  13      222.55      222.48     11.65 o
   0  13  13       42.93       38.86      6.14 o
   1  13  13        9.19        8.42      4.50 o
 -10   0  14        0.65        1.54      4.29 o
  -9   0  14      107.59      121.83      9.74 o
  -8   0  14       15.72       11.49      6.04 o
  -7   0  14      161.15      147.03     14.08 o
  -6   0  14       10.48       16.52      5.82 o
  -5   0  14       55.48       63.80      8.31 o
  -4   0  14        5.08       11.38      3.49 o
  -3   0  14      388.28      453.58     19.64 o
  -2   0  14      100.31      115.26     11.07 o
  -1   0  14       22.39       21.50      6.30 o
   0   0  14       98.69       98.53      9.79 o
   1   0  14     1015.61      934.64     29.07 o
   2   0  14       39.40       48.44      8.74 o
   3   0  14      114.31      124.47     12.76 o
   4   0  14       31.07       41.19      8.31 o
   5   0  14      136.67      105.57     11.86 o
   6   0  14      106.53      102.29     12.28 o
   7   0  14        0.56       -1.32      7.84 o
   8   0  14        0.05       -6.83      6.83 o
   9   0  14       25.77       23.72      5.61 o
 -10   1  14       54.33       64.49      6.14 o
  -9   1  14      195.32      234.28     12.28 o
  -8   1  14       17.21       16.41      5.51 o
  -7   1  14       79.75       89.53     11.65 o
  -6   1  14      307.66      340.49     19.43 o
  -5   1  14      319.96      300.89     17.00 o
  -4   1  14       21.06       10.69      6.83 o
  -3   1  14      345.82      344.99     17.42 o
  -2   1  14      142.47      119.76     10.96 o
  -1   1  14      266.02      250.17     14.93 o
   0   1  14       99.29       93.92     10.11 o
   1   1  14        7.55       12.55      5.61 o
   2   1  14        9.04       12.71      7.73 o
   3   1  14       10.87        2.44      8.63 o
   4   1  14       17.00       14.30      7.41 o
   5   1  14       68.80       60.68      9.27 o
   6   1  14      209.50      222.63     17.52 o
   7   1  14        6.82       -1.32      7.73 o
   8   1  14       40.21       49.56      7.62 o
   9   1  14        0.78        8.68      3.76 o
  -9   2  14        6.06       -2.96      5.56 o
  -8   2  14       21.41       13.18      7.47 o
  -7   2  14        1.97        7.78      4.98 o
  -6   2  14       20.81       16.68      7.47 o
  -5   2  14        7.23       17.47      6.35 o
  -4   2  14      133.06      123.57     12.02 o
  -3   2  14       20.23       23.72      5.82 o
  -2   2  14       61.75       55.96      7.52 o
  -1   2  14        1.16        0.00      6.99 o
   0   2  14        6.81       11.65      5.88 o
   1   2  14        9.66        1.16      8.21 o
   2   2  14      145.02      157.67     13.02 o
   3   2  14       49.13       52.95      9.74 o
   4   2  14        0.49       -2.54      7.36 o
   5   2  14        9.13       21.87      5.72 o
   6   2  14       31.81       36.27      8.79 o
   7   2  14       56.76       58.88      9.16 o
   8   2  14       16.60       16.57      6.46 o
   9   2  14       20.44       30.76      5.24 o
  -9   3  14        0.29        2.81      5.35 o
  -8   3  14        0.92        4.92      6.35 o
  -7   3  14       20.76       16.20      8.42 o
  -6   3  14        7.68        2.49      7.68 o
  -5   3  14      140.98      146.55     12.81 o
  -4   3  14       93.82       85.35     10.01 o
  -3   3  14      176.74      226.29     14.14 o
  -2   3  14       51.60       50.99      7.09 o
  -1   3  14       78.57       62.63      8.21 o
   0   3  14       36.17       47.54      7.47 o
   1   3  14       15.73       18.05      6.35 o
   2   3  14      225.15      241.32     15.83 o
   3   3  14      263.46      242.07     16.20 o
   4   3  14        3.88       10.01      4.55 o
   5   3  14       33.57       19.01      9.42 o
   6   3  14      357.13      426.84     22.03 o
   7   3  14      112.16       93.92     11.60 o
   8   3  14       43.65       47.60      7.52 o
   9   3  14        7.17       13.50      4.98 o
  -9   4  14        8.14        3.81      5.40 o
  -8   4  14       77.84       84.18      9.48 o
  -7   4  14       14.15       10.75      7.04 o
  -6   4  14       23.10        8.95      8.21 o
  -5   4  14        6.28        0.00      6.46 o
  -4   4  14       95.07       96.31     10.06 o
  -3   4  14      149.77      142.95     12.28 o
  -2   4  14       59.54       46.64      6.62 o
  -1   4  14       26.24       32.46      5.72 o
   0   4  14       54.51       38.23      8.58 o
   1   4  14      201.66      251.12     16.20 o
   2   4  14       15.94       12.71      7.20 o
   3   4  14      113.11      125.80     11.91 o
   4   4  14       48.35       37.91      8.95 o
   5   4  14        1.21       -9.74      9.74 o
   6   4  14        9.94        7.84      9.05 o
   7   4  14        3.84       11.97      5.98 o
   8   4  14        3.69        5.61      5.93 o
  -9   5  14        0.85        3.39      4.13 o
  -8   5  14        4.88        3.34      6.62 o
  -7   5  14        8.02       -8.63      8.63 o
  -6   5  14      182.01      167.84     13.34 o
  -5   5  14      162.45      179.22     13.61 o
  -4   5  14       27.13       19.48      7.62 o
  -3   5  14      242.03      221.68     14.93 o
  -2   5  14      170.68      159.31     12.34 o
  -1   5  14       80.07       67.51      8.95 o
   0   5  14        0.04       -7.99      7.99 o
   1   5  14        0.05       -7.04      7.57 o
   2   5  14       50.03       47.17      9.85 o
   3   5  14      185.64      216.60     15.30 o
   4   5  14        0.56       -3.65      9.21 o
   5   5  14      135.01      138.40     13.24 o
   6   5  14       42.26       46.96      8.79 o
   7   5  14       33.25       45.11      8.05 o
   8   5  14        0.01       -2.86      6.62 o
  -8   6  14      147.31      152.59     10.69 o
  -7   6  14        7.22       10.11      4.82 o
  -6   6  14      205.60      229.09     15.30 o
  -5   6  14      142.06      117.64     12.44 o
  -4   6  14      550.24      566.04     21.92 o
  -3   6  14      102.28       93.13      9.95 o
  -2   6  14      494.98      489.27     20.54 o
  -1   6  14       34.75       31.24      6.35 o
   0   6  14       93.22      102.71     10.54 o
   1   6  14       33.95       39.23      7.68 o
   2   6  14       16.96       20.07      6.35 o
   3   6  14      200.49      212.10     14.72 o
   4   6  14       13.33        7.09      6.30 o
   5   6  14       66.67       71.53     11.49 o
   6   6  14       20.62       15.14      7.09 o
   7   6  14      187.81      177.79     12.60 o
   8   6  14       12.36       20.01      5.40 o
  -8   7  14        9.99        1.85      5.29 o
  -7   7  14       33.80       51.41      6.99 o
  -6   7  14        1.12        5.45      7.94 o
  -5   7  14       10.82       18.11      5.08 o
  -4   7  14      145.16      147.19     11.60 o
  -3   7  14        0.35        3.18      5.45 o
  -2   7  14       22.68       18.80      6.46 o
  -1   7  14       12.22       15.25      5.29 o
   0   7  14      241.75      239.37     15.67 o
   1   7  14        8.09        4.50      7.62 o
   2   7  14        2.69        5.61      6.67 o
   3   7  14        0.83        6.04      4.98 o
   4   7  14        0.53        2.28      6.04 o
   5   7  14       55.07       55.06      9.74 o
   6   7  14       44.43       43.68      9.42 o
   7   7  14       39.92       50.30      6.72 o
  -7   8  14      453.13      405.14     16.84 o
  -6   8  14       39.50       33.57      8.10 o
  -5   8  14       56.52       58.72      9.21 o
  -4   8  14      614.61      632.85     22.71 o
  -3   8  14      126.49      108.59     10.69 o
  -2   8  14       84.12       78.68      9.53 o
  -1   8  14      358.25      333.77     16.89 o
   0   8  14      604.43      598.65     23.35 o
   1   8  14       86.58       91.17     10.01 o
   2   8  14       11.13       21.50      5.56 o
   3   8  14      648.53      660.02     24.14 o
   4   8  14      322.87      332.34     17.74 o
   5   8  14       31.25       27.69      7.89 o
   6   8  14        9.52       10.96      5.93 o
   7   8  14       48.70       49.61      6.78 o
  -6   9  14       20.36       20.70      6.04 o
  -5   9  14       27.68       27.53      6.94 o
  -4   9  14        0.30       -3.81      5.82 o
  -3   9  14       71.51       77.04      8.10 o
  -2   9  14      207.56      193.20     13.02 o
  -1   9  14       98.91       98.58      9.00 o
   0   9  14       19.65       20.86      5.51 o
   1   9  14      548.85      531.57     21.13 o
   2   9  14      208.22      207.97     13.66 o
   3   9  14      104.06      105.04     11.60 o
   4   9  14      138.59      143.01     12.23 o
   5   9  14      210.52      202.89     13.87 o
   6   9  14       87.06       91.28      8.79 o
  -5  10  14      137.48      152.11     10.96 o
  -4  10  14       83.39       64.70      8.74 o
  -3  10  14        2.97        1.69      4.82 o
  -2  10  14        8.80        3.39      7.73 o
  -1  10  14       70.34       68.83      8.15 o
   0  10  14        1.72       13.50      4.92 o
   1  10  14       90.59      111.77     10.06 o
   2  10  14       24.60       20.01      6.57 o
   3  10  14       11.63       19.80      6.67 o
   4  10  14       27.87       19.96      6.57 o
   5  10  14      221.79      255.78     13.66 o
  -4  11  14       14.34       15.04      5.45 o
  -3  11  14       16.47       13.92      5.24 o
  -2  11  14      181.00      193.09     11.01 o
  -1  11  14       86.88       77.94      7.78 o
   0  11  14        4.22       10.22      4.39 o
   1  11  14      225.13      208.50     11.81 o
   2  11  14      217.34      238.41     13.29 o
   3  11  14      111.99       97.05     10.17 o
  -1  12  14       30.69       29.44      4.66 o
   0  12  14       34.46       35.16      5.45 o
   1  12  14       11.16       10.59      5.29 o
  -9   1  15        0.25        5.56      3.71 o
  -8   1  15       12.70       22.29      5.40 o
  -7   1  15       32.57       37.27      8.95 o
  -6   1  15      111.65      112.24     11.33 o
  -5   1  15       13.50       19.75      5.72 o
  -4   1  15      272.60      294.16     15.94 o
  -3   1  15      179.21      166.09     12.87 o
  -2   1  15      259.99      248.53     15.30 o
  -1   1  15        8.42       21.60      5.61 o
   0   1  15      503.96      506.69     21.92 o
   1   1  15      385.01      383.96     19.48 o
   2   1  15       40.64       32.19      7.89 o
   3   1  15        0.01        3.60      6.83 o
   4   1  15      133.25      120.56     11.91 o
   5   1  15       16.76       11.65      7.73 o
   6   1  15        3.24       11.75      5.93 o
   7   1  15        0.80       -4.08      7.15 o
   8   1  15       29.68       53.10      6.51 o
  -9   2  15        0.43        1.06      4.55 o
  -8   2  15       97.01      124.16      9.95 o
  -7   2  15       54.16       47.23      9.11 o
  -6   2  15        4.34       -5.82      9.11 o
  -5   2  15       15.48       17.42      7.36 o
  -4   2  15        4.26       18.48      5.51 o
  -3   2  15       16.13       19.64      6.57 o
  -2   2  15       26.99       40.40      6.46 o
  -1   2  15       39.76       40.87      8.15 o
   0   2  15      499.78      529.40     21.92 o
   1   2  15      542.38      495.04     21.76 o
   2   2  15      198.86      188.49     14.24 o
   3   2  15      266.00      264.14     17.26 o
   4   2  15      353.18      376.07     19.75 o
   5   2  15        0.10       -1.22      7.89 o
   6   2  15       31.00        4.92     11.12 o
   7   2  15       40.07       47.33      7.84 o
   8   2  15       20.83       15.88      5.08 o
  -8   3  15      110.33      104.51      9.32 o
  -7   3  15      249.67      272.83     15.83 o
  -6   3  15        9.82        3.44      7.15 o
  -5   3  15        5.78        1.11      7.89 o
  -4   3  15      203.40      240.21     14.82 o
  -3   3  15      134.46      158.20     12.18 o
  -2   3  15        6.23       15.04      5.40 o
  -1   3  15       54.08       59.83      8.58 o
   0   3  15       28.24       10.75      7.15 o
   1   3  15        8.84       13.13      5.93 o
   2   3  15      310.71      339.38     17.63 o
   3   3  15       88.59      105.41     10.59 o
   4   3  15       72.75       80.64     10.27 o
   5   3  15        0.39        4.82      5.67 o
   6   3  15       14.79       27.16      6.09 o
   7   3  15        6.23        4.55      7.36 o
   8   3  15        6.50        4.08      4.45 o
  -8   4  15        1.67       -0.69      5.24 o
  -7   4  15       38.21       35.69      8.31 o
  -6   4  15      160.59      175.88     13.24 o
  -5   4  15      497.20      506.58     21.71 o
  -4   4  15        0.00        3.23      4.92 o
  -3   4  15      176.65      189.23     13.34 o
  -2   4  15      544.95      567.84     22.18 o
  -1   4  15     1171.73     1157.07     32.14 o
   0   4  15      213.22      182.93     14.77 o
   1   4  15       85.44       75.24      9.79 o
   2   4  15      104.35      124.95     11.17 o
   3   4  15       28.77       33.67      8.05 o
   4   4  15      148.92      140.73     14.14 o
   5   4  15       63.47       86.78     10.80 o
   6   4  15        6.61        4.61      8.79 o
   7   4  15        1.81        6.67      7.20 o
  -8   5  15        0.37       -5.35      5.35 o
  -7   5  15       78.03       77.99      9.32 o
  -6   5  15      148.08      163.49     12.92 o
  -5   5  15        9.90       10.64      5.93 o
  -4   5  15        0.74        4.18      6.09 o
  -3   5  15      101.36      113.09     10.69 o
  -2   5  15       23.33       31.08      7.68 o
  -1   5  15      409.89      423.62     19.22 o
   0   5  15      204.30      203.68     14.08 o
   1   5  15      124.13      139.72     11.91 o
   2   5  15       40.69       40.87      7.57 o
   3   5  15       38.16       40.24      7.52 o
   4   5  15        9.00        7.52      6.78 o
   5   5  15       20.47       18.80      6.94 o
   6   5  15       72.67       90.17     10.01 o
   7   5  15       94.27      106.90      9.42 o
  -7   6  15        0.19       -2.28      5.40 o
  -6   6  15       73.03       92.02      9.58 o
  -5   6  15      354.86      412.07     18.74 o
  -4   6  15        5.23       -2.01      7.31 o
  -3   6  15      168.28      188.75     13.02 o
  -2   6  15        1.08        4.98      5.93 o
  -1   6  15       24.32       18.69      5.82 o
   0   6  15        4.65        3.23      6.19 o
   1   6  15       35.72       27.32      7.36 o
   2   6  15      104.02      100.44     11.33 o
   3   6  15      325.49      336.78     16.94 o
   4   6  15       12.03       20.81      6.99 o
   5   6  15       48.21       68.83      9.90 o
   6   6  15       35.81       33.83      7.09 o
   7   6  15        1.45        9.53      3.65 o
  -7   7  15        0.13       -2.49      5.14 o
  -6   7  15       13.60       22.66      5.35 o
  -5   7  15       49.35       50.88      8.47 o
  -4   7  15        3.07       -2.86      6.83 o
  -3   7  15       48.70       57.98      7.36 o
  -2   7  15       19.94       11.49      5.40 o
  -1   7  15        6.18        0.95      5.29 o
   0   7  15       26.28       35.74      7.25 o
   1   7  15        0.79       -8.15      8.15 o
   2   7  15       29.07       25.94      7.36 o
   3   7  15        0.09       -3.07      5.82 o
   4   7  15       18.08       20.97      6.67 o
   5   7  15       23.89       36.11      6.04 o
   6   7  15        4.52        3.81      6.19 o
  -6   8  15       15.59       17.79      5.67 o
  -5   8  15       21.16       20.91      6.04 o
  -4   8  15       15.17       11.86      6.04 o
  -3   8  15        2.66       -4.45      5.40 o
  -2   8  15        0.97        0.90      5.45 o
  -1   8  15       17.39       25.63      5.88 o
   0   8  15       11.48        7.09      5.40 o
   1   8  15       99.91       96.63      9.95 o
   2   8  15        0.03       -6.51      6.51 o
   3   8  15        1.04        3.76      6.83 o
   4   8  15       87.76       92.28      8.63 o
   5   8  15       28.42       24.14      6.57 o
  -5   9  15        4.57        4.08      4.55 o
  -4   9  15        0.90       -4.87      4.87 o
  -3   9  15       63.93       62.48      7.89 o
  -2   9  15        1.90        0.79      6.35 o
  -1   9  15       44.30       47.76      7.25 o
   0   9  15        1.93        1.75      6.19 o
   1   9  15       11.48       12.81      5.29 o
   2   9  15       12.58       13.82      6.14 o
   3   9  15       13.57       13.08      6.67 o
   4   9  15       31.06       41.56      5.51 o
  -4  10  15       19.96       38.49      4.87 o
  -3  10  15        0.42        0.95      4.08 o
  -2  10  15       54.60       39.92      6.99 o
  -1  10  15        1.22        2.17      4.82 o
   0  10  15       20.43       26.68      5.98 o
   1  10  15        0.01        4.61      6.78 o
   2  10  15       68.64       66.92      8.47 o
   3  10  15        2.16        8.31      4.45 o
  -8   0  16       69.45       75.29      6.78 o
  -7   0  16       18.72       15.57      5.56 o
  -6   0  16       43.44       47.33      7.78 o
  -5   0  16       37.01       44.32      8.26 o
  -4   0  16       18.08        7.20      8.42 o
  -3   0  16        6.89        9.58      5.14 o
  -2   0  16      180.55      200.13     13.24 o
  -1   0  16        1.37        5.14      7.04 o
   0   0  16      168.91      174.14     12.18 o
   1   0  16      463.23      422.19     20.07 o
   2   0  16        6.09       12.50      5.93 o
   3   0  16       43.65       41.24      8.15 o
   4   0  16      241.65      237.25     16.04 o
   5   0  16       49.24       62.42      8.37 o
   6   0  16        5.96        3.07      6.46 o
   7   0  16       20.43       14.56      6.04 o
  -8   1  16       51.89       44.00      6.14 o
  -7   1  16        3.66        4.29      5.51 o
  -6   1  16      249.53      284.42     15.72 o
  -5   1  16      295.33      334.88     17.21 o
  -4   1  16      106.70      107.27     10.85 o
  -3   1  16        6.17       -3.07      8.15 o
  -2   1  16      311.14      350.13     17.31 o
  -1   1  16      344.45      335.73     17.15 o
   0   1  16       17.70       14.72      6.30 o
   1   1  16        0.65        4.39      5.82 o
   2   1  16       97.80      107.21     10.75 o
   3   1  16      405.62      433.57     20.07 o
   4   1  16       58.29       72.48     10.17 o
   5   1  16       26.69       31.87      6.83 o
   6   1  16      141.10      130.67     12.12 o
   7   1  16       30.81       38.44      6.51 o
  -7   2  16       58.78       46.80      8.10 o
  -6   2  16       54.99       57.34      8.52 o
  -5   2  16       85.31      113.73     10.38 o
  -4   2  16      223.71      239.95     13.92 o
  -3   2  16      330.69      325.19     16.62 o
  -2   2  16      122.73      122.73     11.33 o
  -1   2  16        4.19       -6.51      6.51 o
   0   2  16       35.54       37.17      6.83 o
   1   2  16       50.46       48.07      7.15 o
   2   2  16       79.80      112.77     11.44 o
   3   2  16        1.36       15.99      4.61 o
   4   2  16      244.94      237.25     15.99 o
   5   2  16        9.55       15.20      4.87 o
   6   2  16        5.41       -3.87      8.68 o
   7   2  16       14.12       17.15      5.08 o
  -7   3  16      134.88      155.98     10.80 o
  -6   3  16       17.79       21.18      5.93 o
  -5   3  16        4.87        4.02      6.41 o
  -4   3  16        5.35       -2.01      7.25 o
  -3   3  16       98.81      109.49      9.53 o
  -2   3  16        4.43       -2.01      5.82 o
  -1   3  16        7.79       11.33      4.55 o
   0   3  16       22.66       35.16      6.41 o
   1   3  16       15.97       17.15      6.09 o
   2   3  16        8.33       16.41      4.61 o
   3   3  16      183.00      206.49     14.24 o
   4   3  16        2.12       -6.41      7.84 o
   5   3  16       24.87       28.11      6.83 o
   6   3  16        9.26       10.85      5.35 o
  -7   4  16       33.24       30.66      6.46 o
  -6   4  16       14.72       17.00      6.25 o
  -5   4  16       13.21        8.42      5.98 o
  -4   4  16       25.05       31.18      7.47 o
  -3   4  16       45.48       51.30      6.78 o
  -2   4  16       94.76      119.71     11.07 o
  -1   4  16        0.07        0.00      5.88 o
   0   4  16      180.00      215.28     13.92 o
   1   4  16      141.89      146.29     11.44 o
   2   4  16      289.81      313.49     16.78 o
   3   4  16       30.62       42.09      7.20 o
   4   4  16       41.00       64.86      8.42 o
   5   4  16        0.12       -4.02      7.15 o
   6   4  16       36.09       42.57      6.83 o
  -6   5  16        2.07        1.75      6.09 o
  -5   5  16       20.06       22.24      6.62 o
  -4   5  16       48.26       50.51      8.15 o
  -3   5  16        0.46       -3.76      6.19 o
  -2   5  16        3.38        0.95      6.57 o
  -1   5  16       13.03        7.52      8.10 o
   0   5  16      127.48      151.48     11.70 o
   1   5  16       13.51       14.08      6.04 o
   2   5  16        0.76        5.35      3.76 o
   3   5  16       12.64       12.60      5.67 o
   4   5  16       18.18       19.70      7.89 o
   5   5  16      141.59      140.83     11.54 o
   6   5  16       15.14       15.62      4.71 o
  -6   6  16      217.51      234.28     12.60 o
  -5   6  16      120.13      157.78     11.44 o
  -4   6  16       76.46       99.06      9.16 o
  -3   6  16      197.78      208.34     13.29 o
  -2   6  16       28.24       35.69      6.19 o
  -1   6  16      272.72      291.09     14.51 o
   0   6  16      147.39      149.62     12.12 o
   1   6  16       96.36      116.48     10.32 o
   2   6  16       33.52       35.37      6.83 o
   3   6  16       15.23       14.98      6.14 o
   4   6  16      163.12      179.06     13.13 o
   5   6  16        5.97        8.10      4.55 o
  -5   7  16        6.38       -0.79      8.10 o
  -4   7  16        0.24       -4.87      6.30 o
  -3   7  16      134.97      146.45     10.22 o
  -2   7  16       37.20       48.82      6.62 o
  -1   7  16        0.18        0.85      5.45 o
   0   7  16       50.23       65.49      7.94 o
   1   7  16      196.66      192.77     13.24 o
   2   7  16       79.20       81.48      9.00 o
   3   7  16        0.19        0.85      6.09 o
   4   7  16        4.99        2.81      5.08 o
  -4   8  16      158.98      191.03     10.64 o
  -3   8  16      260.72      319.37     14.40 o
  -2   8  16        4.68        4.55      6.41 o
  -1   8  16        3.14        2.28      5.72 o
   0   8  16       17.97       30.87      6.04 o
   1   8  16       97.50      117.80      9.42 o
   2   8  16        6.28        5.29      4.98 o
   3   8  16        0.06        9.32      4.24 o
  -3   9  16       10.57       15.99      5.19 o
  -2   9  16      132.18      143.59      9.79 o
  -1   9  16      345.92      411.17     15.30 o
   0   9  16        0.20       -4.98      5.98 o
   1   9  16       78.72       73.81      8.21 o
   2   9  16       76.00       71.00      7.25 o
  -6   1  17       60.86       56.49      7.73 o
  -5   1  17      120.15      127.44     10.91 o
  -4   1  17      141.84      153.38     11.65 o
  -3   1  17       14.13       27.37      6.25 o
  -2   1  17       57.65       71.05      8.95 o
  -1   1  17        4.05        9.21      5.08 o
   0   1  17       14.88       12.50      5.40 o
   1   1  17       12.75       16.36      6.25 o
   2   1  17      116.77      129.19     11.44 o
   3   1  17       11.78       14.82      6.46 o
   4   1  17        0.06       -4.77      7.84 o
   5   1  17       12.21       17.10      6.62 o
  -6   2  17       47.34       48.60      7.73 o
  -5   2  17       37.65       43.47      6.35 o
  -4   2  17        0.84        4.18      4.45 o
  -3   2  17       89.92      108.48      9.48 o
  -2   2  17        0.26        7.84      3.65 o
  -1   2  17       63.59       81.06      8.47 o
   0   2  17        4.39       10.32      4.08 o
   1   2  17      215.58      237.57     14.67 o
   2   2  17      113.62      125.22     10.43 o
   3   2  17        0.88       -3.81      6.30 o
   4   2  17       14.75       18.05      5.88 o
   5   2  17       59.65       74.39     10.17 o
  -6   3  17       87.74       98.85      9.00 o
  -5   3  17       15.15        9.58      6.14 o
  -4   3  17       71.00       79.95      8.58 o
  -3   3  17      401.65      454.27     19.06 o
  -2   3  17      245.02      266.05     13.87 o
  -1   3  17       12.55       11.81      5.67 o
   0   3  17      150.79      163.55     12.18 o
   1   3  17      106.87      117.11     10.27 o
   2   3  17       34.82       47.12      8.26 o
   3   3  17        0.10       -1.85      6.25 o
   4   3  17        6.37       -0.90      7.25 o
   5   3  17       76.40       85.03      8.68 o
  -5   4  17       46.43       61.10      6.67 o
  -4   4  17      176.29      191.29     12.07 o
  -3   4  17       70.17       76.51      8.89 o
  -2   4  17       28.94       48.44      7.62 o
  -1   4  17       63.94       75.24      8.47 o
   0   4  17      131.75      162.97     11.75 o
   1   4  17        6.17       10.22      4.61 o
   2   4  17      131.97      142.53     11.28 o
   3   4  17      253.57      260.33     14.82 o
   4   4  17        3.31        4.29      6.57 o
   5   4  17        2.13        5.82      4.45 o
  -5   5  17        1.67        0.74      5.45 o
  -4   5  17       92.13      107.21      9.05 o
  -3   5  17       12.18       15.30      5.45 o
  -2   5  17       80.22       70.31      8.47 o
  -1   5  17        0.32       -5.82      5.82 o
   0   5  17      206.77      216.92     13.61 o
   1   5  17       95.44       99.33      9.69 o
   2   5  17       11.42       14.61      5.03 o
   3   5  17       35.41       30.34      6.67 o
   4   5  17       19.94       25.15      6.30 o
  -4   6  17      179.14      190.23     11.38 o
  -3   6  17        7.68       13.18      4.98 o
  -2   6  17      414.48      429.28     16.89 o
  -1   6  17      351.41      395.13     15.83 o
   0   6  17      262.65      286.01     13.71 o
   1   6  17       76.31       69.46      8.26 o
   2   6  17        2.31       -0.79      5.35 o
   3   6  17      105.11      102.77      9.11 o
  -3   7  17       19.83       27.96      5.24 o
  -2   7  17       13.58       17.37      5.40 o
  -1   7  17       75.95       88.90      7.89 o
   0   7  17       55.99       56.44      7.41 o
   1   7  17       75.61       74.92      7.57 o
   2   7  17       16.91       18.11      5.61 o
  -4   0  18       24.22       25.04      5.56 o
  -3   0  18        4.46        5.29      5.61 o
  -2   0  18       70.63       67.45      8.52 o
  -1   0  18        0.71        3.07      4.87 o
   0   0  18      145.88      150.26     10.64 o
   1   0  18      165.92      182.98     11.54 o
   2   0  18      124.28      163.55     11.33 o
   3   0  18      169.83      217.66     12.23 o
  -4   1  18      111.16      117.11      8.95 o
  -3   1  18       69.19       82.91      8.26 o
  -2   1  18       23.16       17.79      5.24 o
  -1   1  18        6.54        6.62      3.81 o
   0   1  18       59.27       78.36      8.26 o
   1   1  18       50.90       50.83      7.94 o
   2   1  18        0.08        1.59      6.30 o
   3   1  18        0.99        4.71      5.08 o
  -4   2  18        0.16        0.00      4.66 o
  -3   2  18       16.88       22.61      5.51 o
  -2   2  18       28.64       39.76      5.77 o
  -1   2  18       19.68       23.03      5.45 o
   0   2  18        6.03       -3.18      5.29 o
   1   2  18       28.36       26.95      6.30 o
   2   2  18       68.25       74.60      8.21 o
   3   2  18        0.01        0.74      4.98 o
  -4   3  18       11.82       17.15      4.87 o
  -3   3  18        0.12        2.12      5.03 o
  -2   3  18       17.55       18.64      5.14 o
  -1   3  18       21.13       14.93      5.03 o
   0   3  18        0.40        3.07      5.82 o
   1   3  18       59.96       63.90      8.37 o
   2   3  18      145.31      156.72     10.59 o
   3   3  18       37.54       41.40      7.15 o
  -3   4  18        2.64       -4.66      5.56 o
  -2   4  18       26.40       28.80      5.82 o
  -1   4  18      135.43      169.69     10.54 o
   0   4  18      113.81      114.31      9.05 o
   1   4  18        1.90        2.86      5.19 o
   2   4  18      131.54      158.47     10.80 o
  -2   5  18        3.35        0.00      4.55 o
  -1   5  18       17.06       13.40      4.98 o
   0   5  18       42.84       51.99      6.30 o
   1   5  18        0.20        2.65      3.87 o
 
